# Supplementary material for: N,N′-(Phenyl­imino­dimethyl­ene)di­prop-2-enamide hemihydrate
Source: Acta Crystallogr Sect E Struct Rep Online. 2009 May 20;65(Pt 6):o1343. doi: 10.1107/S1600536809017784 (PMC2969719; doi:10.1107/S1600536809017784)
Supplement: Supplementary file 1 [file e-65-o1343-sup1.cif]

##############################################################################
###                                                                        ###
###        Electronic paper (Acta Crystallographica Section E)             ###
###                                                                        ###
##############################################################################
#                                                                            #
# This CIF contains the data in a paper accepted for publication in Acta     #
# Crystallographica Section E. It conforms to the requirements of Notes      #
# for Authors for Section E, and has been peer reviewed under the auspices   #
# of the IUCr Commission on Journals.                                        #
#                                                                            #
# Full details of the Crystallographic Information File format               #
# are given in the paper "The Crystallographic Information File (CIF):       #
# a New Standard Archive File for Crystallography" by S. R. Hall, F. H.      #
# Allen and I. D. Brown [Acta Cryst. (1991), A47, 655-685].                  #
#                                                                            #
# The current version of the core CIF dictionary is obtainable from          #
# ftp://ftp.iucr.org/pub/cif_core.dic. The current version number is 2.4.    #
#                                                                            #
# Software is freely available for graphical display of the structure(s) in  #
# this CIF.  For information consult the CIF home page http://www.iucr.org/  #
# cif/home.html                                                              #
#                                                                            #
# This file may be used for bona fide research purposes within the           #
# scientific community so long as proper attribution is given to the journal # 
# article from which it was obtained.                                        #
#                                                                            #
##############################################################################
                                             
data_I
_audit_creation_method     SHELXL-97
_chemical_name_systematic
;
<i>N</i>,<i>N</i>'-(Phenyliminodimethylene)diprop-2-enamide hemihydrate
;
_chemical_name_common     ?
_chemical_formula_moiety     'C14 H17 N3 O2, 0.5(H2 O1)'
_chemical_formula_sum     'C14 H18 N3 O2.50'
_chemical_formula_iupac     'C14 H17 N3 O2, 0.5H2 O1'
_chemical_formula_weight     268.31
_chemical_melting_point     398
_symmetry_cell_setting     'orthorhombic'
_symmetry_space_group_name_H-M     'P b c n'
_symmetry_space_group_name_hall     '-P 2n 2ab'
loop_
    _symmetry_equiv_pos_as_xyz
    'x, y, z'
    '-x+1/2, -y+1/2, z+1/2'
    'x+1/2, -y+1/2, -z'
    '-x, y, -z+1/2'
    '-x, -y, -z'
    'x-1/2, y-1/2, -z-1/2'
    '-x-1/2, y-1/2, z'
    'x, -y, z-1/2'
_cell_length_a     17.074(2)
_cell_length_b     9.8366(15)
_cell_length_c     16.316(2)
_cell_angle_alpha     90.00
_cell_angle_beta     90.00
_cell_angle_gamma     90.00
_cell_volume     2740.3(6)
_cell_formula_units_Z     8
_cell_measurement_reflns_used     34434
_cell_measurement_theta_min     2.5
_cell_measurement_theta_max     33.0
_cell_measurement_temperature     90.0(5)
_exptl_crystal_description     fragment
_exptl_crystal_colour     colorless
_exptl_crystal_size_max     0.30
_exptl_crystal_size_mid     0.23
_exptl_crystal_size_min     0.12
_exptl_crystal_density_diffrn     1.301
_exptl_crystal_density_meas     ?
_exptl_crystal_density_method     'not measured'
_exptl_crystal_F_000     1144
_exptl_absorpt_coefficient_mu     0.091
_exptl_absorpt_correction_type     none
_exptl_absorpt_process_details     ?
_exptl_absorpt_correction_T_min     ?
_exptl_absorpt_correction_T_max     ?
_exptl_special_details
;
;
_diffrn_ambient_temperature     90.0(5)
_diffrn_radiation_type     MoK\a
_diffrn_radiation_wavelength     0.71073
_diffrn_radiation_source     'fine-focus sealed tube'
_diffrn_radiation_monochromator     graphite
_diffrn_measurement_device_type
   'Nonius KappaCCD diffractometer with an Oxford Cryosystems Cryostream cooler'
_diffrn_measurement_method     '\w and \f'
_diffrn_detector_area_resol_mean     ?
_diffrn_reflns_number     9467
_diffrn_reflns_av_R_equivalents     0.0303
_diffrn_reflns_av_sigmaI/netI     0.0345
_diffrn_reflns_theta_min     2.70
_diffrn_reflns_theta_max     32.96
_diffrn_reflns_theta_full     32.96
_diffrn_measured_fraction_theta_max     0.983
_diffrn_measured_fraction_theta_full     0.983
_diffrn_reflns_limit_h_min     -26
_diffrn_reflns_limit_h_max     26
_diffrn_reflns_limit_k_min     -15
_diffrn_reflns_limit_k_max     15
_diffrn_reflns_limit_l_min     -24
_diffrn_reflns_limit_l_max     24
_diffrn_standards_number     ?
_diffrn_standards_interval_count     ?
_diffrn_standards_interval_time     ?
_diffrn_standards_decay_%     0
_refine_special_details
;
Refinement of <i>F</i>^2^ against ALL reflections. The weighted <i>R</i>-factor
<i>wR</i> and goodness of fit <i>S</i> are based on <i>F</i>^2^, conventional
<i>R</i>-factors <i>R</i> are based on <i>F</i>, with <i>F</i> set to zero for
negative <i>F</i>^2^. The threshold expression of <i>F</i>^2^ >
\s(<i>F</i>^2^) is used only for calculating <i>R</i>-factors(gt) <i>etc</i>.
and is not relevant to the choice of reflections for refinement.
<i>R</i>-factors based on <i>F</i>^2^ are statistically about twice as large
as those based on <i>F</i>, and <i>R</i>- factors based on ALL data will be
even larger.
;
_reflns_number_total     5065
_reflns_number_gt     3885
_reflns_threshold_expression     I>2\s(I)
_refine_ls_structure_factor_coef     Fsqd
_refine_ls_matrix_type     full
_refine_ls_R_factor_all     0.0651
_refine_ls_R_factor_gt     0.0448
_refine_ls_wR_factor_gt     0.1087
_refine_ls_wR_factor_ref     0.1195
_refine_ls_goodness_of_fit_ref     1.020
_refine_ls_restrained_S_all     1.020
_refine_ls_number_reflns     5065
_refine_ls_number_parameters     249
_refine_ls_number_restraints     0
_refine_ls_hydrogen_treatment     refall
_refine_ls_weighting_scheme     calc
_refine_ls_weighting_details
         'calc w=1/[\s^2^(Fo^2^)+(0.0597P)^2^+0.7128P] where P=(Fo^2^+2Fc^2^)/3'
_atom_sites_solution_hydrogens     difmap
_atom_sites_solution_primary     direct
_atom_sites_solution_secondary     difmap
_refine_ls_shift/su_max     0.001
_refine_ls_shift/su_mean     0.000
_refine_diff_density_max     0.387
_refine_diff_density_min     -0.283
_refine_ls_extinction_method     none
_refine_ls_extinction_coef     ?
loop_
    _atom_type_symbol
    _atom_type_description
    _atom_type_scat_dispersion_real
    _atom_type_scat_dispersion_imag
    _atom_type_scat_source
    'C' 'C' 0.0033 0.0016
                         'International Tables Vol C Tables 4.2.6.8 and 6.1.1.4'
    'H' 'H' 0.0000 0.0000
                         'International Tables Vol C Tables 4.2.6.8 and 6.1.1.4'
    'N' 'N' 0.0061 0.0033
                         'International Tables Vol C Tables 4.2.6.8 and 6.1.1.4'
    'O' 'O' 0.0106 0.0060
                         'International Tables Vol C Tables 4.2.6.8 and 6.1.1.4'
_computing_data_collection     'COLLECT (Nonius, 2000)'
_computing_cell_refinement     'DENZO and SCALEPACK (Otwinowski & Minor, 1997)'
_computing_data_reduction     'DENZO and SCALEPACK (Otwinowski & Minor, 1997)'
_computing_structure_solution     'SHELXS97 (Sheldrick, 2008)'
_computing_structure_refinement     'SHELXL97 (Sheldrick, 2008)'
_computing_molecular_graphics     'PLATON (Spek, 2009)'
_computing_publication_material     'SHELXL97 (Sheldrick, 2008)'
loop_
    _atom_site_type_symbol
    _atom_site_label
    _atom_site_fract_x
    _atom_site_fract_y
    _atom_site_fract_z
    _atom_site_U_iso_or_equiv
    _atom_site_adp_type
    _atom_site_calc_flag
    _atom_site_refinement_flags
    _atom_site_occupancy
    _atom_site_disorder_assembly
    _atom_site_disorder_group
    N N1 0.80007(5) 0.89440(8) 0.13232(5) 0.01594(16) Uani d . 1 . .
    C C2 0.88056(6) 0.84769(10) 0.12071(6) 0.01569(17) Uani d . 1 . .
    N N3 0.89921(5) 0.80690(8) 0.03825(5) 0.01545(16) Uani d . 1 . .
    C C4 0.91579(6) 0.66584(10) 0.02225(6) 0.01665(18) Uani d . 1 . .
    N N5 0.85082(5) 0.59623(8) -0.01804(5) 0.01671(16) Uani d . 1 . .
    C C6 0.85921(6) 0.52348(9) -0.08750(6) 0.01635(18) Uani d . 1 . .
    O O7 0.92364(4) 0.50903(8) -0.12139(5) 0.02232(17) Uani d . 1 . .
    C C8 0.78566(6) 0.46251(11) -0.11941(6) 0.0210(2) Uani d . 1 . .
    C C9 0.78569(7) 0.37886(13) -0.18250(7) 0.0267(2) Uani d . 1 . .
    C C10 0.73876(5) 0.80842(9) 0.13486(5) 0.01421(17) Uani d . 1 . .
    O O11 0.74626(4) 0.68455(7) 0.12367(4) 0.01761(15) Uani d . 1 . .
    C C12 0.66234(6) 0.87457(10) 0.15303(6) 0.01837(19) Uani d . 1 . .
    C C13 0.59676(6) 0.80534(12) 0.16321(7) 0.0247(2) Uani d . 1 . .
    C C14 0.90493(5) 0.90267(10) -0.02424(6) 0.01502(17) Uani d . 1 . .
    C C15 0.91823(5) 0.86297(11) -0.10565(6) 0.01785(19) Uani d . 1 . .
    C C16 0.92620(6) 0.96063(12) -0.16649(6) 0.0226(2) Uani d . 1 . .
    C C17 0.92139(6) 1.09817(12) -0.14964(7) 0.0249(2) Uani d . 1 . .
    C C18 0.90668(6) 1.13762(11) -0.06939(7) 0.0229(2) Uani d . 1 . .
    C C19 0.89752(6) 1.04206(10) -0.00757(7) 0.01868(19) Uani d . 1 . .
    O OW 1.0000 0.37093(12) -0.2500 0.0356(3) Uani d S 1 . .
    H H1 0.7899(9) 0.9829(15) 0.1371(9) 0.028(4) Uiso d . 1 . .
    H H2A 0.8901(7) 0.7705(14) 0.1559(8) 0.018(3) Uiso d . 1 . .
    H H2B 0.9140(7) 0.9206(14) 0.1393(8) 0.015(3) Uiso d . 1 . .
    H H4A 0.9616(8) 0.6566(13) -0.0140(8) 0.018(3) Uiso d . 1 . .
    H H4B 0.9274(7) 0.6225(13) 0.0743(8) 0.017(3) Uiso d . 1 . .
    H H5 0.8046(9) 0.6058(14) 0.0045(9) 0.027(3) Uiso d . 1 . .
    H H8 0.7378(9) 0.4864(15) -0.0914(10) 0.035(4) Uiso d . 1 . .
    H H9A 0.7377(8) 0.3357(15) -0.2005(9) 0.029(4) Uiso d . 1 . .
    H H9B 0.8348(9) 0.3542(15) -0.2119(10) 0.036(4) Uiso d . 1 . .
    H H12 0.6636(9) 0.9714(16) 0.1589(10) 0.034(4) Uiso d . 1 . .
    H H13A 0.5471(8) 0.8504(15) 0.1751(8) 0.027(3) Uiso d . 1 . .
    H H13B 0.5952(10) 0.7040(19) 0.1577(11) 0.045(5) Uiso d . 1 . .
    H H15 0.9212(7) 0.7696(15) -0.1208(8) 0.018(3) Uiso d . 1 . .
    H H16 0.9353(9) 0.9338(15) -0.2219(9) 0.031(4) Uiso d . 1 . .
    H H17 0.9294(9) 1.1688(16) -0.1936(10) 0.038(4) Uiso d . 1 . .
    H H18 0.9027(8) 1.2309(16) -0.0557(9) 0.029(4) Uiso d . 1 . .
    H H19 0.8871(8) 1.0736(14) 0.0458(9) 0.022(3) Uiso d . 1 . .
    H HW 1.0232(10) 0.4232(17) -0.2832(11) 0.048(5) Uiso d . 1 . .
loop_
    _atom_site_aniso_label
    _atom_site_aniso_U_11
    _atom_site_aniso_U_22
    _atom_site_aniso_U_33
    _atom_site_aniso_U_12
    _atom_site_aniso_U_13
    _atom_site_aniso_U_23
    N1 0.0168(4) 0.0121(3) 0.0189(4) -0.0001(3) 0.0009(3) -0.0017(3)
    C2 0.0163(4) 0.0169(4) 0.0138(4) 0.0001(3) -0.0014(3) -0.0017(3)
    N3 0.0195(4) 0.0131(3) 0.0137(3) 0.0013(3) 0.0007(3) -0.0011(3)
    C4 0.0184(4) 0.0141(4) 0.0175(4) 0.0024(3) -0.0011(3) -0.0010(3)
    N5 0.0166(4) 0.0167(4) 0.0168(4) -0.0006(3) 0.0038(3) -0.0035(3)
    C6 0.0181(4) 0.0153(4) 0.0157(4) 0.0014(3) 0.0026(3) -0.0010(3)
    O7 0.0176(3) 0.0259(4) 0.0235(4) 0.0004(3) 0.0054(3) -0.0080(3)
    C8 0.0177(4) 0.0243(5) 0.0210(5) -0.0002(4) 0.0027(3) -0.0048(4)
    C9 0.0219(5) 0.0343(6) 0.0241(5) 0.0014(4) -0.0020(4) -0.0094(4)
    C10 0.0172(4) 0.0133(4) 0.0122(4) -0.0002(3) -0.0010(3) 0.0001(3)
    O11 0.0213(3) 0.0118(3) 0.0197(3) 0.0002(2) 0.0004(3) -0.0009(2)
    C12 0.0191(4) 0.0148(4) 0.0212(5) 0.0011(3) 0.0008(3) -0.0012(3)
    C13 0.0204(5) 0.0241(5) 0.0294(5) -0.0018(4) 0.0037(4) -0.0072(4)
    C14 0.0119(4) 0.0163(4) 0.0169(4) -0.0010(3) -0.0011(3) 0.0011(3)
    C15 0.0154(4) 0.0199(5) 0.0182(4) 0.0000(3) 0.0031(3) 0.0010(4)
    C16 0.0184(4) 0.0305(6) 0.0189(5) -0.0014(4) 0.0038(4) 0.0055(4)
    C17 0.0208(5) 0.0264(5) 0.0274(5) -0.0039(4) 0.0000(4) 0.0116(4)
    C18 0.0206(5) 0.0177(5) 0.0305(6) -0.0034(3) -0.0044(4) 0.0054(4)
    C19 0.0180(4) 0.0164(4) 0.0216(5) -0.0016(3) -0.0032(3) -0.0002(3)
    OW 0.0567(8) 0.0170(5) 0.0330(7) 0.000 0.0289(6) 0.000
_geom_special_details
;
All e.s.d.'s (except the e.s.d. in the dihedral angle between two l.s. planes)
are estimated using the full covariance matrix. The cell e.s.d.'s are taken
into account individually in the estimation of e.s.d.'s in distances, angles
and torsion angles; correlations between e.s.d.'s in cell parameters are only
used when they are defined by crystal symmetry. An approximate (isotropic)
treatment of cell e.s.d.'s is used for estimating e.s.d.'s involving l.s.
planes.
;
loop_
    _geom_bond_atom_site_label_1
    _geom_bond_atom_site_label_2
    _geom_bond_site_symmetry_2
    _geom_bond_distance
    _geom_bond_publ_flag
    N1 C10 . 1.3465(12) ?
    N1 C2 . 1.4613(13) ?
    N1 H1 . 0.891(15) ?
    C2 N3 . 1.4397(12) ?
    C2 H2A . 0.966(13) ?
    C2 H2B . 0.966(13) ?
    N3 C14 . 1.3915(12) ?
    N3 C4 . 1.4400(12) ?
    C4 N5 . 1.4599(12) ?
    C4 H4A . 0.984(13) ?
    C4 H4B . 0.970(13) ?
    N5 C6 . 1.3480(12) ?
    N5 H5 . 0.876(15) ?
    C6 O7 . 1.2394(12) ?
    C6 C8 . 1.4859(14) ?
    C8 C9 . 1.3178(15) ?
    C8 H8 . 0.966(16) ?
    C9 H9A . 0.969(14) ?
    C9 H9B . 0.996(16) ?
    C10 O11 . 1.2387(11) ?
    C10 C12 . 1.4878(14) ?
    C12 C13 . 1.3210(15) ?
    C12 H12 . 0.957(16) ?
    C13 H13A . 0.976(14) ?
    C13 H13B . 1.001(19) ?
    C14 C15 . 1.4030(14) ?
    C14 C19 . 1.4036(14) ?
    C15 C16 . 1.3880(14) ?
    C15 H15 . 0.953(14) ?
    C16 C17 . 1.3830(17) ?
    C16 H16 . 0.954(15) ?
    C17 C18 . 1.3886(17) ?
    C17 H17 . 1.008(16) ?
    C18 C19 . 1.3876(15) ?
    C18 H18 . 0.947(16) ?
    C19 H19 . 0.942(14) ?
    OW HW . 0.845(17) ?
loop_
    _geom_angle_atom_site_label_1
    _geom_angle_atom_site_label_2
    _geom_angle_atom_site_label_3
    _geom_angle_site_symmetry_1
    _geom_angle_site_symmetry_3
    _geom_angle
    _geom_angle_publ_flag
    C10 N1 C2 . . 122.52(8) ?
    C10 N1 H1 . . 117.3(10) ?
    C2 N1 H1 . . 120.2(10) ?
    N3 C2 N1 . . 114.64(8) ?
    N3 C2 H2A . . 107.4(8) ?
    N1 C2 H2A . . 109.2(8) ?
    N3 C2 H2B . . 111.7(8) ?
    N1 C2 H2B . . 106.4(8) ?
    H2A C2 H2B . . 107.3(11) ?
    C14 N3 C2 . . 120.77(8) ?
    C14 N3 C4 . . 120.38(8) ?
    C2 N3 C4 . . 118.78(8) ?
    N3 C4 N5 . . 112.59(8) ?
    N3 C4 H4A . . 110.7(7) ?
    N5 C4 H4A . . 106.8(7) ?
    N3 C4 H4B . . 107.8(8) ?
    N5 C4 H4B . . 110.0(8) ?
    H4A C4 H4B . . 108.8(11) ?
    C6 N5 C4 . . 123.15(8) ?
    C6 N5 H5 . . 120.4(10) ?
    C4 N5 H5 . . 116.4(9) ?
    O7 C6 N5 . . 122.03(9) ?
    O7 C6 C8 . . 123.19(9) ?
    N5 C6 C8 . . 114.78(8) ?
    C9 C8 C6 . . 121.70(9) ?
    C9 C8 H8 . . 121.4(9) ?
    C6 C8 H8 . . 116.9(9) ?
    C8 C9 H9A . . 120.7(9) ?
    C8 C9 H9B . . 121.9(9) ?
    H9A C9 H9B . . 117.4(12) ?
    O11 C10 N1 . . 122.20(9) ?
    O11 C10 C12 . . 123.38(9) ?
    N1 C10 C12 . . 114.41(8) ?
    C13 C12 C10 . . 122.88(9) ?
    C13 C12 H12 . . 121.3(9) ?
    C10 C12 H12 . . 115.8(9) ?
    C12 C13 H13A . . 121.8(9) ?
    C12 C13 H13B . . 121.6(10) ?
    H13A C13 H13B . . 116.6(13) ?
    N3 C14 C15 . . 121.10(9) ?
    N3 C14 C19 . . 120.87(9) ?
    C15 C14 C19 . . 118.03(9) ?
    C16 C15 C14 . . 120.02(10) ?
    C16 C15 H15 . . 118.5(8) ?
    C14 C15 H15 . . 121.5(8) ?
    C17 C16 C15 . . 121.95(10) ?
    C17 C16 H16 . . 118.0(9) ?
    C15 C16 H16 . . 120.1(9) ?
    C16 C17 C18 . . 118.13(10) ?
    C16 C17 H17 . . 121.7(9) ?
    C18 C17 H17 . . 120.2(9) ?
    C19 C18 C17 . . 121.10(10) ?
    C19 C18 H18 . . 118.4(9) ?
    C17 C18 H18 . . 120.5(9) ?
    C18 C19 C14 . . 120.72(10) ?
    C18 C19 H19 . . 118.1(8) ?
    C14 C19 H19 . . 121.2(8) ?
loop_
    _geom_torsion_atom_site_label_1
    _geom_torsion_atom_site_label_2
    _geom_torsion_atom_site_label_3
    _geom_torsion_atom_site_label_4
    _geom_torsion_site_symmetry_1
    _geom_torsion_site_symmetry_2
    _geom_torsion_site_symmetry_3
    _geom_torsion_site_symmetry_4
    _geom_torsion
    _geom_torsion_publ_flag
    C10 N1 C2 N3 . . . . 75.00(12) ?
    N1 C2 N3 C14 . . . . 70.15(11) ?
    N1 C2 N3 C4 . . . . -112.95(9) ?
    C14 N3 C4 N5 . . . . -78.90(10) ?
    C2 N3 C4 N5 . . . . 104.19(10) ?
    N3 C4 N5 C6 . . . . 127.89(10) ?
    C4 N5 C6 O7 . . . . 1.15(15) ?
    C4 N5 C6 C8 . . . . -179.03(9) ?
    O7 C6 C8 C9 . . . . 5.99(17) ?
    N5 C6 C8 C9 . . . . -173.83(11) ?
    C2 N1 C10 O11 . . . . -3.45(14) ?
    C2 N1 C10 C12 . . . . 175.89(8) ?
    O11 C10 C12 C13 . . . . 3.88(16) ?
    N1 C10 C12 C13 . . . . -175.46(10) ?
    C2 N3 C14 C15 . . . . -175.96(8) ?
    C4 N3 C14 C15 . . . . 7.19(13) ?
    C2 N3 C14 C19 . . . . 4.02(13) ?
    C4 N3 C14 C19 . . . . -172.83(8) ?
    N3 C14 C15 C16 . . . . -177.94(9) ?
    C19 C14 C15 C16 . . . . 2.09(13) ?
    C14 C15 C16 C17 . . . . -0.07(15) ?
    C15 C16 C17 C18 . . . . -1.19(16) ?
    C16 C17 C18 C19 . . . . 0.39(15) ?
    C17 C18 C19 C14 . . . . 1.67(15) ?
    N3 C14 C19 C18 . . . . 177.14(9) ?
    C15 C14 C19 C18 . . . . -2.88(14) ?
loop_
    _geom_hbond_atom_site_label_D
    _geom_hbond_atom_site_label_H
    _geom_hbond_atom_site_label_A
    _geom_hbond_site_symmetry_A
    _geom_hbond_distance_DH
    _geom_hbond_distance_HA
    _geom_hbond_distance_DA
    _geom_hbond_angle_DHA
    _geom_hbond_publ_flag
    N5 H5 O11 . 0.876(15) 2.318(15) 3.0476(11) 140.8(12) y
    C4 H4A O7 . 0.984(13) 2.366(13) 2.8089(12) 106.5(9) y
    C15 H15 O7 . 0.953(14) 2.563(14) 3.4922(14) 165.1(10) y
    OW HW O7 4_754 0.845(17) 1.990(17) 2.8193(9) 166.7(16) y
    N1 H1 O11 7_765 0.891(15) 2.089(15) 2.9651(11) 167.4(14) y
    C2 H2B Cg1 5_775 0.966(13) 3.178 3.874 130.40 y
    C8 H8 Cg1 7_645 0.966(16) 2.571 3.444 150.57 y
data_global
_journal_date_recd_electronic     2009-05-03
_journal_date_accepted     2009-05-12
_journal_name_full     'Acta Crystallographica, Section E'
_journal_year     2009
_journal_volume     65
_journal_issue      6
_journal_page_first     o1343
_journal_page_last     o1343
_journal_paper_category     QO
_journal_coeditor_code     LH2820
_publ_contact_author_name     'Dr. Nagarajan Vembu'
_publ_contact_author_address
;
       Nagarajan Vembu
       Department of Chemistry
       Urumu Dhanalakshmi College
       Tiruchirappalli - 620 019
       Tamil Nadu, India
;
_publ_contact_author_email     vembu57@yahoo.com
_publ_contact_author_fax     ?
_publ_contact_author_phone     '0091 431 2772525'
_publ_section_title
;
<i>N</i>,<i>N</i>'-(Phenyliminodimethylene)diprop-2-enamide hemihydrate
;
loop_
    _publ_author_name
    _publ_author_address
    'Tamilvendan, Dhanapal'
;
Department of Chemistry
National Institute of Technology
Tiruchirappalli 620 015
India
;
    'Venkatesa Prabhu, Ganesan'
;
Department of Chemistry
National Institute of Technology
Tiruchirappalli 620 015
India
;
    'Fronczek, Frank R.'
;
Department of Chemistry
Louisiana State University
Baton Rouge
LA 70803-1804
USA
;
    'Vembu, Nagarajan'
;
Department of Chemistry
Urumu Dhanalakshmi College
Tiruchirappalli 620 019
India
;
