# Supplementary material for: N,N′-(Phenyl­imino­dimethyl­ene)di­prop-2-enamide hemihydrate
Source: Acta Crystallogr Sect E Struct Rep Online. 2009 May 20;65(Pt 6):o1343. doi: 10.1107/S1600536809017784 (PMC2969719; doi:10.1107/S1600536809017784)
Supplement: Supplementary file 2 [file e-65-o1343-Isup2.hkl]

# 
# h,k,l, Fc-squared, Fo-squared, sigma(Fo-squared) and status flag 
# 
data_I
_shelx_title ' T39' 
_shelx_refln_list_code          4 
_shelx_F_calc_maximum      308.46 
_exptl_crystal_F_000      1144.00 
_reflns_d_resolution_high  0.6532 
 
loop_ 
 _symmetry_equiv_pos_as_xyz 
 'x, y, z' 
 '-x+1/2, -y+1/2, z+1/2' 
 'x+1/2, -y+1/2, -z' 
 '-x, y, -z+1/2' 
 '-x, -y, -z' 
 'x-1/2, y-1/2, -z-1/2' 
 '-x-1/2, y-1/2, z' 
 'x, -y, z-1/2' 
 
_cell_length_a    17.0740 
_cell_length_b     9.8366 
_cell_length_c    16.3160 
_cell_angle_alpha  90.000 
_cell_angle_beta   90.000 
_cell_angle_gamma  90.000 
 
_shelx_F_squared_multiplier     1.000 
 
loop_ 
 _refln_index_h 
 _refln_index_k 
 _refln_index_l 
 _refln_F_squared_calc 
 _refln_F_squared_meas 
 _refln_F_squared_sigma 
 _refln_observed_status 
   4   0   0    39687.97    36429.85    825.34 o 
   6   0   0    95144.71    87039.85   1918.67 o 
   8   0   0       25.08       19.15      1.20 o 
  10   0   0     7580.39     8340.28    148.48 o 
  12   0   0    12122.42    12589.28    244.54 o 
  14   0   0     1276.65     1286.86     38.47 o 
  16   0   0     2724.38     2889.86     81.82 o 
  18   0   0     1863.63     1886.27     72.13 o 
  20   0   0      581.93      615.21     37.75 o 
  22   0   0       38.86       53.28     13.37 o 
  24   0   0      327.72      320.47     24.77 o 
  26   0   0        6.39       34.79     14.90 o 
   3   1   0     2599.10     2452.21     30.84 o 
   5   1   0    25069.72    24502.47    460.27 o 
   7   1   0     8385.47     8830.64     97.53 o 
   9   1   0     2436.63     2786.64     36.53 o 
  11   1   0     5165.40     5642.76     83.17 o 
  13   1   0     2755.87     2681.73     44.79 o 
  15   1   0      298.24      343.14      8.97 o 
  17   1   0       92.68       76.89      6.37 o 
  19   1   0       66.70       56.87      8.35 o 
  21   1   0      120.32      110.60      9.81 o 
  23   1   0       73.73       81.82      9.69 o 
  25   1   0       43.85       37.07     10.74 o 
   0   2   0     5329.93     5396.06     78.77 o 
   2   2   0      881.18     1028.32     13.31 o 
   4   2   0     2937.42     2985.47     34.02 o 
   6   2   0     1790.01     1676.14     21.24 o 
   8   2   0     6068.65     6670.60     87.60 o 
  10   2   0        4.88        6.91      2.72 o 
  12   2   0      363.24      321.72      8.08 o 
  14   2   0     5631.99     5918.92    101.12 o 
  16   2   0      101.15      119.13      7.93 o 
  18   2   0       45.68       45.74      6.55 o 
  20   2   0      281.82      292.02     13.01 o 
  22   2   0       28.11       29.89      8.14 o 
  24   2   0       18.09       15.29      8.65 o 
   1   3   0     2381.99     2479.67     27.55 o 
   3   3   0     1938.31     2069.30     26.75 o 
   5   3   0     6880.58     6964.77     80.83 o 
   7   3   0     1076.83     1187.12     15.50 o 
   9   3   0      540.41      562.31      9.03 o 
  11   3   0       10.96       22.80      1.17 o 
  13   3   0      134.45      109.49      5.44 o 
  15   3   0      529.90      425.09      9.99 o 
  17   3   0      178.51      176.00      8.71 o 
  19   3   0      188.42      176.93     10.11 o 
  21   3   0        9.65        6.28      7.21 o 
  23   3   0       41.63       15.29      8.11 o 
  25   3   0        0.33        2.12      9.90 o 
   0   4   0    20812.63    20184.69    466.91 o 
   2   4   0       65.09       81.82      2.51 o 
   4   4   0      227.42      230.63      4.19 o 
   6   4   0      573.82      515.76      7.87 o 
   8   4   0       48.90       73.30      2.66 o 
  10   4   0     1276.77     1389.33     20.64 o 
  12   4   0      377.33      357.38      7.18 o 
  14   4   0        1.01        8.35      4.19 o 
  16   4   0      567.13      625.53     19.03 o 
  18   4   0       26.80       11.61      5.41 o 
  20   4   0      174.96      193.38     12.03 o 
  22   4   0        0.14       15.56      8.05 o 
  24   4   0      409.14      365.28     20.49 o 
   1   5   0     2035.51     2402.78     28.84 o 
   3   5   0       19.09        8.05      1.77 o 
   5   5   0     2880.92     3008.18     51.22 o 
   7   5   0     7789.40     8794.92    133.01 o 
   9   5   0       46.10       44.58      2.99 o 
  11   5   0     1213.13     1393.22     24.53 o 
  13   5   0      187.69      215.64      8.14 o 
  15   5   0      252.62      244.48     10.29 o 
  17   5   0      606.14      618.62     21.51 o 
  19   5   0     1218.17     1334.43     36.65 o 
  21   5   0      141.88      140.79     10.26 o 
  23   5   0      118.53      126.01     12.42 o 
   0   6   0     6090.27     6346.87    132.29 o 
   2   6   0        8.97       -2.36      2.39 o 
   4   6   0        9.96        5.68      2.96 o 
   6   6   0     5877.41     5794.49     84.28 o 
   8   6   0      945.53      969.30     19.39 o 
  10   6   0       58.74       49.06      4.61 o 
  12   6   0      976.12      896.42     25.88 o 
  14   6   0      166.65      154.67      8.17 o 
  16   6   0      137.94      165.59     10.23 o 
  18   6   0      111.69       91.49      7.93 o 
  20   6   0      155.64      177.82     10.62 o 
  22   6   0        5.64        6.55      8.05 o 
   1   7   0     1107.29     1138.75     26.84 o 
   3   7   0       24.40       16.10      4.43 o 
   5   7   0       16.30        3.62      3.62 o 
   7   7   0      119.49      110.96      5.83 o 
   9   7   0      167.60      167.38      7.15 o 
  11   7   0      168.39      173.70      9.12 o 
  13   7   0      278.40      266.59     12.42 o 
  15   7   0       55.79       95.16      7.09 o 
  17   7   0       28.98       32.37      6.49 o 
  19   7   0       41.60       38.98      7.78 o 
  21   7   0       57.52       64.98      9.21 o 
  23   7   0        0.09       -6.55      7.78 o 
   0   8   0      139.55      167.38     12.09 o 
   2   8   0      543.95      526.02     15.86 o 
   4   8   0      410.56      412.34     14.06 o 
   6   8   0     2414.99     2407.87     50.92 o 
   8   8   0     1743.90     1838.50     56.36 o 
  10   8   0      157.06      173.70      8.68 o 
  12   8   0       29.25       12.56      6.61 o 
  14   8   0     2044.62     1986.73     53.97 o 
  16   8   0      120.27      119.49      9.84 o 
  18   8   0        3.17       14.09      8.44 o 
  20   8   0      264.99      332.34     18.91 o 
  22   8   0        0.07       -2.99      9.27 o 
   1   9   0      201.32      195.80      9.18 o 
   3   9   0       82.19       67.49      6.52 o 
   5   9   0       42.57       53.79     11.43 o 
   7   9   0      925.98      967.15     26.90 o 
   9   9   0       45.78       36.86      6.52 o 
  11   9   0      290.68      275.14     12.62 o 
  13   9   0       95.93       73.89      8.62 o 
  15   9   0        9.61       31.80      7.81 o 
  17   9   0      300.18      351.55     14.93 o 
  19   9   0       69.86       74.79     10.47 o 
   0  10   0     1279.29     1231.61     44.90 o 
   2  10   0      577.27      500.92     17.02 o 
   4  10   0       52.01       48.82      7.48 o 
   6  10   0      141.47      126.40      8.56 o 
   8  10   0        0.52        0.90      5.12 o 
  10  10   0       66.59       84.04      8.89 o 
  12  10   0      338.78      371.27     16.01 o 
  14  10   0        8.72       13.70      7.18 o 
  16  10   0       25.40       27.82      9.30 o 
  18  10   0      326.03      300.96     16.81 o 
   1  11   0      296.52      317.39     15.41 o 
   3  11   0        0.56        9.57      7.18 o 
   5  11   0     1661.15     1710.30     47.21 o 
   7  11   0       33.95       45.98      8.92 o 
   9  11   0       38.32       39.19      7.57 o 
  11  11   0       34.82       28.93      9.30 o 
  13  11   0      177.96      191.95     13.43 o 
  15  11   0        2.05        9.57     11.04 o 
  17  11   0       11.53       26.92     10.41 o 
   0  12   0      568.39      580.50     29.17 o 
   2  12   0       51.57       38.98      7.78 o 
   4  12   0       10.57        5.95      7.18 o 
   6  12   0        9.75       13.43      7.75 o 
   8  12   0        3.04       -2.36      8.05 o 
  10  12   0      225.56      223.84     12.92 o 
  12  12   0        0.66       -5.68      9.57 o 
  14  12   0        3.91       16.51      9.27 o 
   1  13   0       35.66       55.82     12.65 o 
   3  13   0       78.22       71.53     10.23 o 
   5  13   0      294.52      355.44     17.62 o 
   7  13   0      226.41      227.99     22.98 o 
   9  13   0       29.31       35.39     12.56 o 
  11  13   0      432.21      457.04     25.13 o 
  13  13   0       10.40       -1.77     14.87 o 
   0  14   0      972.84     1042.80     56.96 o 
   2  14   0      462.58      426.49     22.86 o 
   4  14   0       48.31       39.85     11.37 o 
   6  14   0       93.78      144.92     19.57 o 
   8  14   0        3.25       11.04     10.80 o 
   1  15   0        5.95       11.37     10.50 o 
   1   1   1      468.02      458.07     10.01 o 
   2   1   1    10079.73     9204.09     97.61 o 
   3   1   1        6.65       15.42      0.67 o 
   4   1   1     2343.80     2422.32     19.26 o 
   5   1   1     1319.35     1373.11     11.30 o 
   6   1   1     1478.86     1429.68     22.23 o 
   7   1   1        0.23        6.16      1.65 o 
   8   1   1      133.47      135.89      2.00 o 
   9   1   1     1198.26     1246.99     15.27 o 
  10   1   1      315.76      310.91      7.30 o 
  11   1   1       62.22       77.91      5.00 o 
  12   1   1      275.96      266.03      4.79 o 
  13   1   1      731.56      686.68     10.26 o 
  14   1   1       97.22       87.98      3.58 o 
  15   1   1      932.89      905.08     15.59 o 
  16   1   1      621.32      602.20     19.94 o 
  17   1   1       45.74       43.52      4.28 o 
  18   1   1       77.30       77.51      4.86 o 
  19   1   1      144.63      140.66      6.66 o 
  20   1   1       13.33        6.54      4.49 o 
  21   1   1      205.21      239.11     10.59 o 
  22   1   1       12.15       17.73     10.50 o 
  23   1   1       70.78       70.56      8.12 o 
  24   1   1        1.76        1.70      5.61 o 
  25   1   1        9.33        8.95      7.30 o 
  26   1   1        2.15        3.70     12.86 o 
   0   2   1     1497.06     1379.04     17.98 o 
   1   2   1     1457.60     1389.97     12.77 o 
   2   2   1       17.95       13.78      0.90 o 
   3   2   1      746.02      682.68      6.29 o 
   4   2   1    13876.32    13841.42    118.77 o 
   5   2   1       15.89       12.38      0.86 o 
   6   2   1       79.47      110.04      1.99 o 
   7   2   1        0.03        2.36      0.90 o 
   8   2   1      395.93      385.62      4.06 o 
   9   2   1     1741.64     1901.00     17.39 o 
  10   2   1       24.39       22.48      1.36 o 
  11   2   1     2522.85     2598.36     28.04 o 
  12   2   1       25.52       37.05      3.26 o 
  13   2   1       23.54       21.81      1.87 o 
  14   2   1      413.61      393.58      6.79 o 
  15   2   1       87.00       79.95      2.94 o 
  16   2   1       24.61       24.55      3.40 o 
  17   2   1      279.44      292.33      8.37 o 
  18   2   1        2.42        8.02      3.67 o 
  19   2   1      222.21      235.39      8.44 o 
  20   2   1       59.08       60.62     12.76 o 
  21   2   1        9.24       10.93      8.39 o 
  22   2   1       17.32       11.34      5.32 o 
  23   2   1       47.34       44.86      7.28 o 
  24   2   1       15.96       31.59      8.51 o 
  25   2   1       46.83       31.93      6.32 o 
   1   3   1      666.12      655.32      6.26 o 
   2   3   1     1985.35     1979.26     21.55 o 
   3   3   1       43.65       64.89      1.46 o 
   4   3   1      287.13      266.18      5.37 o 
   5   3   1     2932.77     3103.08     26.55 o 
   6   3   1       11.80       12.21      0.93 o 
   7   3   1     2069.83     2352.12     20.73 o 
   8   3   1      355.56      376.41      4.48 o 
   9   3   1     3073.59     3316.29     28.85 o 
  10   3   1       44.81       43.41      1.29 o 
  11   3   1        8.39        9.43      1.02 o 
  12   3   1      413.16      434.40      7.08 o 
  13   3   1       67.97       78.62      4.14 o 
  14   3   1        0.21        2.47      6.25 o 
  15   3   1       54.06       47.64      2.94 o 
  16   3   1      505.73      489.78     10.83 o 
  17   3   1       42.84       60.22      8.41 o 
  18   3   1        0.99        4.39      3.81 o 
  19   3   1       23.84       29.45      4.99 o 
  20   3   1      400.61      426.20     11.61 o 
  21   3   1        9.25       10.92      8.42 o 
  22   3   1      185.27      205.93      8.97 o 
  23   3   1        5.78        0.88      5.23 o 
  24   3   1       61.00       76.19      7.82 o 
  25   3   1        2.56       -2.85      5.67 o 
   0   4   1      440.02      526.02      7.93 o 
   1   4   1      311.81      331.01      3.77 o 
   2   4   1      649.96      665.96      6.31 o 
   3   4   1     5774.67     6409.37     49.90 o 
   4   4   1      534.95      604.13      9.35 o 
   5   4   1     4043.03     4478.23     37.54 o 
   6   4   1      389.67      414.54     13.40 o 
   7   4   1      712.78      761.67     10.99 o 
   8   4   1        3.80        4.90      1.48 o 
   9   4   1      340.79      445.58      5.92 o 
  10   4   1      604.12      622.07      7.32 o 
  11   4   1      146.10      154.27      3.86 o 
  12   4   1      189.79      223.43      3.61 o 
  13   4   1       19.32       15.39      2.51 o 
  14   4   1       25.52       21.60      3.41 o 
  15   4   1       21.56       17.94      3.70 o 
  16   4   1      181.08      179.22      6.22 o 
  17   4   1      240.64      212.13      9.06 o 
  18   4   1      364.47      369.98     10.11 o 
  19   4   1        1.67       -1.14      3.90 o 
  20   4   1       10.45       14.70     12.09 o 
  21   4   1       70.06       74.68      6.03 o 
  22   4   1       11.04       28.70      6.26 o 
  23   4   1      215.39      250.82     12.74 o 
  24   4   1       33.66       28.75      7.79 o 
  25   4   1      269.69      217.53     13.36 o 
   1   5   1     1602.75     1611.90     14.22 o 
   2   5   1      435.43      464.83      4.75 o 
   3   5   1       55.50       70.07      2.03 o 
   4   5   1      427.86      471.57      5.85 o 
   5   5   1      373.33      420.51      5.62 o 
   6   5   1       26.08       24.04      3.01 o 
   7   5   1       15.70       14.12      1.60 o 
   8   5   1     1274.17     1404.70     16.03 o 
   9   5   1      109.50      106.30      2.63 o 
  10   5   1       72.61       76.47      2.77 o 
  11   5   1       49.57       57.88      2.70 o 
  12   5   1      678.17      703.53      9.73 o 
  13   5   1        5.00        0.70      5.06 o 
  14   5   1       38.23       26.79      2.44 o 
  15   5   1      438.59      371.30      9.42 o 
  16   5   1        7.41       26.74     10.04 o 
  17   5   1        5.34       12.46      4.46 o 
  18   5   1        7.74        7.68      4.23 o 
  19   5   1       20.26       20.74     10.01 o 
  20   5   1       44.65       52.94      6.21 o 
  21   5   1        8.11        7.81      4.71 o 
  22   5   1       98.56       97.41      7.09 o 
  23   5   1        0.06       -3.25      6.21 o 
  24   5   1        0.54        0.37      5.89 o 
   0   6   1       14.14       15.83      2.75 o 
   1   6   1      179.48      192.17      3.54 o 
   2   6   1      626.43      670.77     27.01 o 
   3   6   1       38.37       46.53      2.42 o 
   4   6   1       24.42       20.35      1.75 o 
   5   6   1      203.42      196.92      7.81 o 
   6   6   1        3.74        3.33      2.83 o 
   7   6   1       18.23       19.84      4.34 o 
   8   6   1      557.80      564.50      9.48 o 
   9   6   1       74.72       65.11      2.76 o 
  10   6   1      229.56      221.87      5.67 o 
  11   6   1        0.04        0.76      2.35 o 
  12   6   1        4.94        1.64      3.59 o 
  13   6   1        7.42       10.69      5.12 o 
  14   6   1        1.89       -1.94      4.64 o 
  15   6   1       86.09       70.43      5.42 o 
  16   6   1       46.80       41.44     10.40 o 
  17   6   1       88.92       86.02      9.53 o 
  18   6   1        0.21       -4.42      4.47 o 
  19   6   1        2.23        1.86      5.01 o 
  20   6   1       20.54       16.10      5.71 o 
  21   6   1        7.03        2.25      4.89 o 
  22   6   1      317.57      312.50     11.64 o 
  23   6   1       71.91       58.32      8.03 o 
   1   7   1     1068.04     1108.05     18.30 o 
   2   7   1        0.02        2.09      2.83 o 
   3   7   1        0.51       -2.86      2.86 o 
   4   7   1     1253.54     1316.88     20.18 o 
   5   7   1        7.41        9.87      5.73 o 
   6   7   1      183.67      196.34      5.59 o 
   7   7   1     1077.15      989.85     18.42 o 
   8   7   1      107.05       94.37      6.25 o 
   9   7   1      130.22      111.02      4.37 o 
  10   7   1      472.66      423.03     21.45 o 
  11   7   1       23.59       22.29      5.06 o 
  12   7   1       71.29       70.55      5.09 o 
  13   7   1      275.75      278.60      8.58 o 
  14   7   1        6.92        2.87     10.16 o 
  15   7   1      195.24      212.68     17.11 o 
  16   7   1      172.18      162.93      7.95 o 
  17   7   1       21.62       18.45      8.66 o 
  18   7   1      325.82      349.89     13.61 o 
  19   7   1      291.34      320.31     20.84 o 
  20   7   1        0.12        1.42      5.35 o 
  21   7   1       88.99      101.96      7.75 o 
  22   7   1      556.71      471.27     15.93 o 
  23   7   1       58.64       51.27      8.17 o 
   0   8   1      553.30      371.27     12.00 o 
   1   8   1      182.76      132.45      7.18 o 
   2   8   1       65.78       64.35      4.69 o 
   3   8   1      635.57      619.44     12.47 o 
   4   8   1      303.17      323.08      8.56 o 
   5   8   1      135.18      140.93     11.85 o 
   6   8   1      248.62      225.41      6.61 o 
   7   8   1      684.86      662.18     13.52 o 
   8   8   1      425.08      399.50     14.42 o 
   9   8   1      638.12      606.72     14.66 o 
  10   8   1      130.90      138.38      6.01 o 
  11   8   1      203.09      186.59      6.84 o 
  12   8   1      149.84      165.19      6.89 o 
  13   8   1      836.22      815.05     19.77 o 
  14   8   1      133.64      132.07     13.70 o 
  15   8   1        0.43        2.13      4.74 o 
  16   8   1       11.92       20.86      8.96 o 
  17   8   1       54.39       59.80      6.04 o 
  18   8   1       68.75       63.02      6.26 o 
  19   8   1      611.08      626.79     18.34 o 
  20   8   1        0.00        4.09      5.84 o 
  21   8   1        5.71        5.67      7.55 o 
  22   8   1       26.75       16.26     12.54 o 
   1   9   1       20.88       17.26      5.12 o 
   2   9   1      236.87      193.75      6.29 o 
   3   9   1        4.29        1.32      3.56 o 
   4   9   1      109.47      127.48      5.78 o 
   5   9   1      214.39      197.07      8.05 o 
   6   9   1       60.33       48.07      4.83 o 
   7   9   1        1.61       -1.49      2.76 o 
   8   9   1      102.34       86.57      6.93 o 
   9   9   1     1382.82     1408.15     26.14 o 
  10   9   1        0.05        5.84      4.04 o 
  11   9   1       73.62       72.98      5.28 o 
  12   9   1      705.44      694.39     16.76 o 
  13   9   1       93.47       71.53      5.78 o 
  14   9   1       99.76       97.11      6.39 o 
  15   9   1      259.21      269.27      9.83 o 
  16   9   1      119.37      112.95      9.71 o 
  17   9   1      121.41      123.88      7.89 o 
  18   9   1     1423.94     1462.38     36.00 o 
  19   9   1       78.68       58.06      8.10 o 
  20   9   1      174.28      188.53     24.13 o 
   0  10   1        0.47        0.60      6.04 o 
   1  10   1      101.79       97.41      5.77 o 
   2  10   1      128.12      113.36      5.72 o 
   3  10   1      437.05      494.71     12.16 o 
   4  10   1      166.21      168.81      7.80 o 
   5  10   1      148.33      144.14      6.60 o 
   6  10   1       55.01       53.71      8.39 o 
   7  10   1      143.25      152.22     13.07 o 
   8  10   1        3.27       -1.50      5.38 o 
   9  10   1       16.51       16.97      5.38 o 
  10  10   1      347.19      343.16     11.54 o 
  11  10   1      167.92      169.09     26.21 o 
  12  10   1       59.75       74.95      6.73 o 
  13  10   1       12.45       11.89      4.77 o 
  14  10   1      118.56      131.17     20.94 o 
  15  10   1       35.16       31.14      5.65 o 
  16  10   1        5.16        3.25      7.46 o 
  17  10   1       35.23       22.67      6.22 o 
  18  10   1       47.07       44.70      7.97 o 
  19  10   1       26.97        7.86      7.60 o 
   1  11   1      107.24       93.75      7.66 o 
   2  11   1       21.59       27.07      8.71 o 
   3  11   1       47.50       45.06      5.70 o 
   4  11   1       18.61       22.34      4.79 o 
   5  11   1      520.11      514.48     13.29 o 
   6  11   1       21.10       19.03      5.49 o 
   7  11   1      145.96      168.72     10.13 o 
   8  11   1       67.07       57.31      6.33 o 
   9  11   1       45.13       42.27      6.87 o 
  10  11   1        0.46       12.89     12.70 o 
  11  11   1        4.73        4.44      8.24 o 
  12  11   1        0.23        5.46      7.74 o 
  13  11   1       73.28       84.39      7.60 o 
  14  11   1       59.65       54.35      7.41 o 
  15  11   1       95.18      106.75      9.34 o 
  16  11   1       89.88       86.38     11.05 o 
  17  11   1       48.99       51.65      7.07 o 
   0  12   1      303.20      310.65     15.86 o 
   1  12   1        0.05       -4.86      9.23 o 
   2  12   1       18.69       16.79      5.80 o 
   3  12   1        0.81        6.98      6.46 o 
   4  12   1       32.18       31.61      9.68 o 
   5  12   1       94.77       78.28      6.88 o 
   6  12   1        5.03        7.49     11.53 o 
   7  12   1       63.70       77.91      9.62 o 
   8  12   1      133.63      155.36     18.71 o 
   9  12   1      702.83      775.32     26.54 o 
  10  12   1       53.42       62.24      8.77 o 
  11  12   1      603.26      595.80     31.95 o 
  12  12   1       38.89       42.55     13.81 o 
  13  12   1      274.76      300.77     13.81 o 
  14  12   1      117.14      116.87     10.50 o 
  15  12   1        6.57        7.02      6.63 o 
   1  13   1        0.63       -0.27      6.65 o 
   2  13   1      947.52      945.16     37.53 o 
   3  13   1       27.85       35.95      7.19 o 
   4  13   1        4.31        9.40      6.40 o 
   5  13   1        0.23       -1.96      8.38 o 
   6  13   1      114.29      123.72      9.63 o 
   7  13   1       83.14       90.64     23.95 o 
   8  13   1       10.59       20.80     11.82 o 
   9  13   1       64.12       51.43     11.50 o 
  10  13   1       16.95       14.67      7.40 o 
  11  13   1       33.88       40.96      9.02 o 
  12  13   1        0.86       -2.92      6.54 o 
  13  13   1        2.72        7.23     11.09 o 
   0  14   1       34.44       47.63     11.94 o 
   1  14   1      253.35      244.67     36.17 o 
   2  14   1       21.86       31.41      7.94 o 
   3  14   1      119.80      113.99     10.04 o 
   4  14   1       14.25        7.89      8.10 o 
   5  14   1       14.40       26.89     15.32 o 
   6  14   1        0.02       11.25     11.47 o 
   7  14   1        0.46       -1.96     11.66 o 
   8  14   1        0.55        4.75      6.54 o 
   9  14   1        1.18        8.54      8.86 o 
   1  15   1        0.00        8.48      9.21 o 
   2  15   1      189.01      173.18     12.33 o 
   1   0   2     1682.54     1596.38     22.11 o 
   2   0   2     1258.47     1234.06     13.37 o 
   3   0   2    33046.66    31033.78    499.70 o 
   4   0   2    38395.56    34720.50    547.89 o 
   5   0   2     2974.50     3165.78     36.98 o 
   6   0   2     6876.22     6872.69     68.84 o 
   7   0   2      899.91      889.18     10.32 o 
   8   0   2      777.13      870.69     10.20 o 
   9   0   2     9983.95    10509.50    127.65 o 
  10   0   2      885.06      935.13     11.64 o 
  11   0   2     1364.79     1604.70     23.54 o 
  12   0   2      365.27      401.18      9.00 o 
  13   0   2     3113.42     3059.63     47.84 o 
  14   0   2      540.65      585.53     15.92 o 
  15   0   2     8791.70     9291.60    143.39 o 
  16   0   2     1577.71     1716.02     37.25 o 
  17   0   2      257.46      261.53     11.19 o 
  18   0   2      326.84      331.09     13.85 o 
  19   0   2      105.85      117.60      8.62 o 
  20   0   2      927.38      950.00     33.06 o 
  21   0   2     1694.63     1739.02     54.81 o 
  22   0   2      331.00      318.01     15.44 o 
  23   0   2        0.03        5.68      8.08 o 
  24   0   2      256.10      234.31     14.30 o 
  25   0   2       23.32       25.16      9.18 o 
   1   1   2     1712.50     1726.94     17.94 o 
   2   1   2      524.41      522.87      5.28 o 
   3   1   2      257.39      216.42      3.83 o 
   4   1   2    14320.54    14006.40    136.94 o 
   5   1   2      568.48      636.74      5.83 o 
   6   1   2     1040.29     1228.86     11.05 o 
   7   1   2      207.64      262.38      3.16 o 
   8   1   2      191.38      219.46      2.90 o 
   9   1   2     5126.82     5350.63     43.82 o 
  10   1   2     4145.96     4336.02     45.55 o 
  11   1   2     1965.80     2123.13     21.96 o 
  12   1   2      144.55      145.74      5.41 o 
  13   1   2      647.44      653.37     15.45 o 
  14   1   2     1964.12     2047.12     50.22 o 
  15   1   2     1554.40     1689.63     26.14 o 
  16   1   2      411.00      392.68     10.04 o 
  17   1   2       44.97       48.10      7.25 o 
  18   1   2       67.77       60.98      4.84 o 
  19   1   2      593.09      576.34     15.56 o 
  20   1   2      171.17      190.91     10.77 o 
  21   1   2       81.24       66.70     10.74 o 
  22   1   2        0.09       -5.32      5.32 o 
  23   1   2       27.92       41.90      5.85 o 
  24   1   2        1.79       -4.19      5.50 o 
  25   1   2      142.80      110.13      7.93 o 
   0   2   2      509.57      525.22      7.93 o 
   1   2   2    33309.66    31431.97    622.52 o 
   2   2   2      949.28      865.37      8.81 o 
   3   2   2     4231.03     4304.79     73.85 o 
   4   2   2      514.83      541.43      5.96 o 
   5   2   2     6898.99     7109.43    132.62 o 
   6   2   2      526.43      558.95      5.48 o 
   7   2   2     8472.05     8912.85     67.39 o 
   8   2   2      930.29     1011.11     10.02 o 
   9   2   2        9.46       17.14      1.26 o 
  10   2   2       79.93       84.22      1.91 o 
  11   2   2     1636.82     1611.65     17.68 o 
  12   2   2       76.65       73.55      1.92 o 
  13   2   2       87.85      105.43      7.34 o 
  14   2   2       18.23       23.83      3.01 o 
  15   2   2      343.12      325.49      6.87 o 
  16   2   2       39.22       45.88      4.13 o 
  17   2   2      351.58      359.09      9.27 o 
  18   2   2       10.55       17.42      3.98 o 
  19   2   2       28.29       33.77      5.61 o 
  20   2   2      203.10      214.58     12.36 o 
  21   2   2        6.06       13.01      5.08 o 
  22   2   2       14.67       14.37      6.30 o 
  23   2   2       64.72       40.29      7.52 o 
  24   2   2       98.03       86.40      9.51 o 
  25   2   2        0.96       -5.82      5.82 o 
   1   3   2     2407.73     2475.23     23.02 o 
   2   3   2     8155.09     8363.14    126.64 o 
   3   3   2      105.67      117.81      3.20 o 
   4   3   2     3649.90     3774.51     49.87 o 
   5   3   2       11.01       15.39      1.56 o 
   6   3   2      122.77      114.64      1.83 o 
   7   3   2        6.32       13.46      3.02 o 
   8   3   2      928.02      992.67     10.70 o 
   9   3   2      610.75      604.19      8.06 o 
  10   3   2     2310.86     2441.83     42.68 o 
  11   3   2      120.23      115.97      2.41 o 
  12   3   2      670.65      621.56     12.04 o 
  13   3   2       35.97       41.05      1.65 o 
  14   3   2     2547.19     2500.24     31.97 o 
  15   3   2       21.49       13.14      2.94 o 
  16   3   2      627.00      685.89     13.12 o 
  17   3   2        1.92       -1.82     10.47 o 
  18   3   2       84.63       91.89      5.73 o 
  19   3   2       79.37       77.65      9.81 o 
  20   3   2      473.60      476.73     13.21 o 
  21   3   2       16.74       24.50      5.83 o 
  22   3   2       41.72       42.60     12.40 o 
  23   3   2        3.77        5.45      6.01 o 
  24   3   2       81.66       64.16      7.76 o 
  25   3   2       57.45       37.44     10.47 o 
   0   4   2       17.63       15.56      1.77 o 
   1   4   2     3065.05     3371.48     31.24 o 
   2   4   2      183.82      215.66      3.55 o 
   3   4   2        0.10        7.17      1.37 o 
   4   4   2     2792.55     2827.74     25.33 o 
   5   4   2      531.33      573.47      5.97 o 
   6   4   2     1314.76     1390.46     12.68 o 
   7   4   2      828.97      968.75      9.90 o 
   8   4   2      234.48      223.81      3.46 o 
   9   4   2       93.92      112.25      3.84 o 
  10   4   2       14.77       12.88      2.56 o 
  11   4   2       27.17       20.21      1.59 o 
  12   4   2      335.96      342.53      8.33 o 
  13   4   2      700.52      763.31     26.72 o 
  14   4   2       17.38       26.94      4.94 o 
  15   4   2       62.82       68.59      5.47 o 
  16   4   2      187.06      183.31      5.93 o 
  17   4   2      243.57      220.66      7.08 o 
  18   4   2      329.88      315.89      9.56 o 
  19   4   2      144.46      157.92      7.21 o 
  20   4   2       21.32       14.07      5.71 o 
  21   4   2      130.76      120.58      6.92 o 
  22   4   2       72.14       77.38      8.43 o 
  23   4   2      270.45      266.34     10.93 o 
  24   4   2        0.99       -7.28      7.28 o 
  25   4   2       50.87       40.57      8.93 o 
   1   5   2        8.84       11.02      1.63 o 
   2   5   2     2242.12     2544.63     22.61 o 
   3   5   2      769.51      770.20      7.47 o 
   4   5   2     3688.13     4276.20     76.95 o 
   5   5   2      276.20      271.13      3.62 o 
   6   5   2      870.26      968.56     18.34 o 
   7   5   2      219.12      248.21      9.02 o 
   8   5   2        0.00        3.81      3.14 o 
   9   5   2       42.21       45.64      3.25 o 
  10   5   2     1170.21     1268.96     22.80 o 
  11   5   2       65.56       84.06      2.86 o 
  12   5   2      239.08      209.84      4.25 o 
  13   5   2       51.57       56.80      5.01 o 
  14   5   2      504.63      518.40     16.86 o 
  15   5   2       58.33       68.67     12.15 o 
  16   5   2      164.45      131.00      6.42 o 
  17   5   2        1.58        4.83      4.56 o 
  18   5   2       57.74       72.52      5.44 o 
  19   5   2       62.22       61.12      6.11 o 
  20   5   2        3.12        3.13     20.03 o 
  21   5   2       48.72       51.16     11.38 o 
  22   5   2      318.82      347.04     12.30 o 
  23   5   2      285.62      272.03     26.12 o 
  24   5   2        7.66       -2.74      7.90 o 
   0   6   2       24.23       16.81      2.99 o 
   1   6   2      424.27      554.63      8.22 o 
   2   6   2      271.01      278.70      4.68 o 
   3   6   2      304.74      260.14      4.74 o 
   4   6   2        2.07        3.17      1.79 o 
   5   6   2      229.43      231.67      4.46 o 
   6   6   2      751.82      745.34     33.06 o 
   7   6   2     1765.25     1830.68     62.39 o 
   8   6   2      165.38      167.89      4.40 o 
   9   6   2     1194.82     1186.04     16.79 o 
  10   6   2      223.07      218.28      9.71 o 
  11   6   2       32.31       24.08      2.40 o 
  12   6   2       10.92       14.70     12.76 o 
  13   6   2      703.25      598.25     14.39 o 
  14   6   2        3.61       -1.34      8.24 o 
  15   6   2      535.16      532.38     12.42 o 
  16   6   2       12.79        8.86      4.73 o 
  17   6   2       35.48       34.32      4.71 o 
  18   6   2       43.48       49.00      7.88 o 
  19   6   2        0.94        4.16      5.22 o 
  20   6   2      134.10      136.91      7.84 o 
  21   6   2       33.71       22.35      7.99 o 
  22   6   2        1.65       11.40      6.17 o 
  23   6   2        2.41       12.21      7.78 o 
   1   7   2        0.23        4.02      2.54 o 
   2   7   2       92.23       96.31     14.82 o 
   3   7   2        3.88        0.92      2.30 o 
   4   7   2       42.77       32.61      4.26 o 
   5   7   2      803.94      777.90     12.28 o 
   6   7   2        0.98       -2.22      2.65 o 
   7   7   2      145.79      144.96     12.89 o 
   8   7   2      100.63       94.64      4.10 o 
   9   7   2      109.76      100.83      3.91 o 
  10   7   2      234.54      220.29      7.07 o 
  11   7   2       51.75       41.02      4.56 o 
  12   7   2      151.86      165.66      9.42 o 
  13   7   2      172.35      194.37     19.74 o 
  14   7   2      244.54      192.26      7.91 o 
  15   7   2      123.61      133.88      6.64 o 
  16   7   2        8.29        3.35      5.52 o 
  17   7   2        0.69       -0.99      6.16 o 
  18   7   2      283.12      301.52     11.40 o 
  19   7   2        0.40        5.93      4.82 o 
  20   7   2        3.01        1.75      2.98 o 
  21   7   2       55.38       48.74      9.65 o 
  22   7   2        4.21       -3.74      8.02 o 
   0   8   2      410.80      374.62     10.71 o 
   1   8   2     2022.12     2046.14     47.79 o 
   2   8   2        4.81        4.24      3.06 o 
   3   8   2      294.43      308.13      7.15 o 
   4   8   2       12.55       18.80      6.43 o 
   5   8   2     2717.68     2656.69     51.83 o 
   6   8   2       44.21       60.18      4.24 o 
   7   8   2     4061.71     4189.63     53.73 o 
   8   8   2       70.36       82.69      6.24 o 
   9   8   2       27.88       39.12      4.33 o 
  10   8   2      288.89      254.60      7.60 o 
  11   8   2      562.23      489.79     11.91 o 
  12   8   2        1.65        5.04      4.24 o 
  13   8   2      865.08      861.09     18.66 o 
  14   8   2       11.11       15.37      4.43 o 
  15   8   2       67.98       51.95      8.42 o 
  16   8   2       22.02       17.04      4.37 o 
  17   8   2      175.48      186.93      9.18 o 
  18   8   2      142.90      152.65      9.16 o 
  19   8   2      427.70      449.82     14.27 o 
  20   8   2       17.18       17.72      6.68 o 
  21   8   2       73.48       74.23     19.97 o 
   1   9   2       99.29       90.69     15.75 o 
   2   9   2       19.91       22.57      4.07 o 
   3   9   2      112.84      129.16      6.89 o 
   4   9   2        1.73       11.89      4.07 o 
   5   9   2        0.22        6.38      4.10 o 
   6   9   2      374.67      378.58      9.97 o 
   7   9   2      345.62      349.35      9.82 o 
   8   9   2       94.59       97.49      8.18 o 
   9   9   2       20.37       21.70      7.17 o 
  10   9   2       64.63       78.11      6.39 o 
  11   9   2      168.90      176.08     34.55 o 
  12   9   2       12.48       14.31      5.56 o 
  13   9   2       94.48       91.43      9.59 o 
  14   9   2       76.07       86.05     13.33 o 
  15   9   2        0.10       -2.73      5.12 o 
  16   9   2      367.67      386.59     11.77 o 
  17   9   2       18.63       20.14      5.69 o 
  18   9   2        4.85       10.65      6.83 o 
  19   9   2       30.90       30.34     13.34 o 
  20   9   2       19.85       11.36      7.31 o 
   0  10   2       33.58       34.16      6.88 o 
   1  10   2      792.66      711.89     16.15 o 
   2  10   2        0.41       -1.77      4.77 o 
   3  10   2      747.73      740.25     15.97 o 
   4  10   2       42.43       30.54      4.85 o 
   5  10   2      493.28      497.93     13.12 o 
   6  10   2      174.79      182.62      9.81 o 
   7  10   2      141.97      143.71      7.56 o 
   8  10   2       23.85       25.53      5.25 o 
   9  10   2       57.54       46.30      5.28 o 
  10  10   2      132.44      146.62      7.11 o 
  11  10   2       21.39       25.01      8.72 o 
  12  10   2        4.61        2.98      5.82 o 
  13  10   2      176.21      183.47      8.86 o 
  14  10   2       27.86       31.77      5.29 o 
  15  10   2        4.92       11.51      6.09 o 
  16  10   2        8.02       21.23      6.57 o 
  17  10   2       11.02       14.85      7.58 o 
  18  10   2        0.06        8.44      6.29 o 
  19  10   2      294.40      295.39     50.13 o 
   1  11   2      201.38      181.80      8.96 o 
   2  11   2      294.94      345.84     16.11 o 
   3  11   2       42.81       37.06      6.42 o 
   4  11   2      109.88       94.80     13.61 o 
   5  11   2       11.36        8.80      4.82 o 
   6  11   2        0.26       -2.68      4.64 o 
   7  11   2       78.28       97.79     22.75 o 
   8  11   2        4.72        4.76      6.55 o 
   9  11   2        9.51        2.94      4.52 o 
  10  11   2      609.65      651.55     16.82 o 
  11  11   2        0.09        0.86      5.49 o 
  12  11   2        2.29        0.26      5.05 o 
  13  11   2      126.67      142.09      9.55 o 
  14  11   2       73.52       70.50      7.66 o 
  15  11   2       12.67       30.63      8.24 o 
  16  11   2      103.09       92.98     13.67 o 
  17  11   2       28.51       13.39      8.68 o 
   0  12   2      198.29      232.21     13.19 o 
   1  12   2       17.94       36.31      5.59 o 
   2  12   2        2.28        1.49      5.26 o 
   3  12   2        5.46        1.94      6.45 o 
   4  12   2       13.53       14.34      7.23 o 
   5  12   2       84.75      102.11      7.15 o 
   6  12   2       41.74       33.36      6.13 o 
   7  12   2       85.38      109.52      9.50 o 
   8  12   2       13.56       -2.98      9.21 o 
   9  12   2       21.12       20.16      8.69 o 
  10  12   2       19.85       31.75      6.64 o 
  11  12   2      118.50      123.90      8.22 o 
  12  12   2       85.51       99.97     17.58 o 
  13  12   2      109.44      103.25      8.15 o 
  14  12   2      179.10      182.58     10.10 o 
  15  12   2       15.74       20.24      9.31 o 
   1  13   2      249.25      281.72     10.24 o 
   2  13   2       64.77       62.81      8.53 o 
   3  13   2       21.18       35.91     16.86 o 
   4  13   2      209.90      222.58     24.20 o 
   5  13   2      155.34      146.88     17.74 o 
   6  13   2      157.68      128.41     11.58 o 
   7  13   2       31.86       22.66      8.22 o 
   8  13   2       18.06       24.22      8.75 o 
   9  13   2      172.32      190.30     11.50 o 
  10  13   2       52.62       52.66      8.35 o 
  11  13   2      147.08      151.00     29.95 o 
  12  13   2       13.79       26.28     17.31 o 
  13  13   2        0.00        3.06     12.25 o 
   0  14   2      115.05      102.37     12.59 o 
   1  14   2      107.11      136.85     10.07 o 
   2  14   2        6.55       -0.26     11.62 o 
   3  14   2       75.59      106.29     30.62 o 
   4  14   2       80.20       84.71     11.05 o 
   5  14   2      220.51      201.16     16.69 o 
   6  14   2        0.00       -5.28      8.88 o 
   7  14   2       33.78       41.23     10.89 o 
   8  14   2       36.90       43.65      8.32 o 
   9  14   2       42.39       30.40      8.35 o 
   1  15   2      234.63      155.78     13.59 o 
   1   1   3      348.74      319.69      3.41 o 
   2   1   3    15224.05    14488.60    412.39 o 
   3   1   3     1037.65     1061.99      9.75 o 
   4   1   3      223.55      200.47      2.23 o 
   5   1   3     3807.22     3734.75     35.90 o 
   6   1   3        0.78        2.39      0.75 o 
   7   1   3      667.83      730.03      7.18 o 
   8   1   3     1184.41     1194.83     10.89 o 
   9   1   3      430.12      489.25      5.33 o 
  10   1   3      106.08      101.39      2.08 o 
  11   1   3      352.64      350.31      4.80 o 
  12   1   3      192.49      179.32      7.40 o 
  13   1   3     1341.51     1372.78     14.94 o 
  14   1   3     3274.58     3331.11     32.98 o 
  15   1   3        0.01        0.32      1.88 o 
  16   1   3      109.96       92.76      5.36 o 
  17   1   3       52.90       50.51      4.17 o 
  18   1   3      473.45      452.76     11.17 o 
  19   1   3      133.58      143.90      5.87 o 
  20   1   3      126.85      136.47      6.49 o 
  21   1   3       24.01       34.62      6.22 o 
  22   1   3       94.01      101.20      6.87 o 
  23   1   3        7.23       14.49      6.43 o 
  24   1   3       51.76       42.37      6.08 o 
  25   1   3       28.64       26.68      7.01 o 
   0   2   3    12263.43    11742.34    172.44 o 
   1   2   3    29456.96    26443.13    995.40 o 
   2   2   3      116.59      150.96      2.24 o 
   3   2   3      114.55      103.55      1.85 o 
   4   2   3     1363.65     1471.70     21.21 o 
   5   2   3     1875.63     2106.62     23.80 o 
   6   2   3     2596.73     2629.80     25.70 o 
   7   2   3      957.06     1068.76     23.68 o 
   8   2   3      486.34      516.85      5.26 o 
   9   2   3      219.38      208.65      3.34 o 
  10   2   3      855.75      833.10      9.51 o 
  11   2   3      126.51      142.02      2.62 o 
  12   2   3      254.78      270.92      4.92 o 
  13   2   3      533.21      617.77      8.51 o 
  14   2   3        6.75       10.35      3.14 o 
  15   2   3      744.15      772.11     10.81 o 
  16   2   3        3.65       10.36      3.41 o 
  17   2   3      231.23      233.01      7.81 o 
  18   2   3      121.27      121.42      5.93 o 
  19   2   3        0.62        2.44      4.24 o 
  20   2   3      130.08      140.97      6.90 o 
  21   2   3       52.07       57.19     10.99 o 
  22   2   3        8.86       10.89      5.35 o 
  23   2   3      161.84      166.76      8.83 o 
  24   2   3       55.42       48.35      6.61 o 
  25   2   3        5.80       -6.94      6.94 o 
   1   3   3      995.64     1019.50      9.37 o 
   2   3   3      234.44      240.44      3.04 o 
   3   3   3       72.78       67.96      2.14 o 
   4   3   3     2198.66     2314.99     22.47 o 
   5   3   3      453.13      540.02     17.23 o 
   6   3   3        1.55        3.90      0.92 o 
   7   3   3     2374.09     2615.30     36.26 o 
   8   3   3     2041.04     2118.37     20.17 o 
   9   3   3       44.94       65.84      2.93 o 
  10   3   3        8.53        6.60      2.08 o 
  11   3   3       41.06       36.45      1.69 o 
  12   3   3     1067.90     1144.63     22.78 o 
  13   3   3      229.68      231.66      8.12 o 
  14   3   3      361.00      365.40      7.25 o 
  15   3   3       19.59       12.87      2.46 o 
  16   3   3      112.20      120.08      5.49 o 
  17   3   3       21.41       20.46      4.11 o 
  18   3   3      278.45      274.83      8.71 o 
  19   3   3        7.14        5.90      4.21 o 
  20   3   3       55.00       68.57      6.36 o 
  21   3   3       22.70       15.64      6.02 o 
  22   3   3      161.68      171.26     14.20 o 
  23   3   3        6.21        8.24     10.78 o 
  24   3   3       96.09       85.82     15.59 o 
  25   3   3       43.34       39.08      8.52 o 
   0   4   3      117.03      116.85      3.35 o 
   1   4   3     1353.83     1462.51     14.04 o 
   2   4   3       46.19       51.43      2.35 o 
   3   4   3     1423.45     1416.99     13.33 o 
   4   4   3      251.34      281.26      3.47 o 
   5   4   3      194.75      207.57      2.85 o 
   6   4   3       18.66       19.85      1.25 o 
   7   4   3      147.39      141.81      2.62 o 
   8   4   3      152.69      162.06      2.94 o 
   9   4   3      274.50      245.56      3.62 o 
  10   4   3     1275.92     1364.95     14.73 o 
  11   4   3       40.68       41.71      1.55 o 
  12   4   3      344.44      345.38      5.21 o 
  13   4   3      192.88      207.48      8.65 o 
  14   4   3      252.29      278.24      8.35 o 
  15   4   3       38.10       25.73      3.18 o 
  16   4   3      179.59      149.49      7.40 o 
  17   4   3       26.75       25.79      5.83 o 
  18   4   3      650.08      711.05     15.97 o 
  19   4   3        0.12        3.53      7.02 o 
  20   4   3        0.33        2.32      4.66 o 
  21   4   3      618.71      634.02     42.45 o 
  22   4   3       13.74        8.06      5.69 o 
  23   4   3        3.66       10.32      6.95 o 
  24   4   3       23.94       17.32      7.68 o 
   1   5   3      198.99      216.82      3.07 o 
   2   5   3     2741.51     2985.47     92.68 o 
   3   5   3      468.36      461.55      5.70 o 
   4   5   3     1246.27     1318.32     13.23 o 
   5   5   3     2593.37     2623.57     55.70 o 
   6   5   3       22.06       18.33      1.72 o 
   7   5   3      207.81      238.02      3.95 o 
   8   5   3      459.04      478.82     12.86 o 
   9   5   3        0.36        0.95      1.66 o 
  10   5   3      775.96      776.75     10.61 o 
  11   5   3        0.10        4.17      1.70 o 
  12   5   3       17.27       11.03      1.87 o 
  13   5   3      224.07      202.92      6.16 o 
  14   5   3      658.04      559.27     20.49 o 
  15   5   3        0.64       -3.91      3.91 o 
  16   5   3        4.05        0.82      3.28 o 
  17   5   3        7.11       -2.24      4.02 o 
  18   5   3       12.53       25.08      4.64 o 
  19   5   3       27.71       36.91      6.01 o 
  20   5   3        2.81       10.02      5.31 o 
  21   5   3       61.07       70.81      6.08 o 
  22   5   3        6.02        3.84     11.05 o 
  23   5   3        4.86        7.77      8.22 o 
  24   5   3       15.72       15.77     24.58 o 
   0   6   3      513.22      522.05     11.07 o 
   1   6   3      662.86      716.13     10.01 o 
   2   6   3      647.00      712.31     23.17 o 
   3   6   3      978.47      959.61     12.31 o 
   4   6   3     1623.10     1629.18     39.07 o 
   5   6   3      908.06      882.33     11.98 o 
   6   6   3      434.03      443.36      6.42 o 
   7   6   3      881.74      903.55     13.01 o 
   8   6   3       34.48       31.33      2.65 o 
   9   6   3      297.40      308.85      6.09 o 
  10   6   3      163.54      164.31      4.15 o 
  11   6   3       14.04        9.37      1.98 o 
  12   6   3       94.20       79.05      7.33 o 
  13   6   3      142.07      135.02      8.81 o 
  14   6   3        4.03        3.90      3.59 o 
  15   6   3        0.07        7.95      4.33 o 
  16   6   3        3.09        7.58      5.22 o 
  17   6   3        0.91        4.79      4.20 o 
  18   6   3      123.22      143.41     12.77 o 
  19   6   3        5.11       11.53      6.88 o 
  20   6   3       20.60       17.23      4.71 o 
  21   6   3       67.29       71.34      6.70 o 
  22   6   3      115.59      119.96     13.09 o 
  23   6   3      158.35      186.75     19.95 o 
   1   7   3      150.54      143.86      4.08 o 
   2   7   3      827.27      653.57      9.95 o 
   3   7   3       18.71       21.54      2.21 o 
   4   7   3      195.81      185.70      5.43 o 
   5   7   3       54.55       46.56      2.77 o 
   6   7   3      573.74      567.13      9.72 o 
   7   7   3        4.01        4.62      2.65 o 
   8   7   3      423.96      402.23      7.81 o 
   9   7   3      240.16      239.74      8.56 o 
  10   7   3      400.04      400.04     13.79 o 
  11   7   3      209.41      211.08      6.13 o 
  12   7   3      220.81      194.04      6.10 o 
  13   7   3        9.14        6.37      4.55 o 
  14   7   3       73.61       72.00      9.11 o 
  15   7   3      153.18      173.83      7.89 o 
  16   7   3       71.78       57.16      5.45 o 
  17   7   3       15.77       18.85      8.33 o 
  18   7   3       12.52       10.78      4.06 o 
  19   7   3      398.46      421.58     11.55 o 
  20   7   3      171.69      200.27      9.64 o 
  21   7   3      101.98      128.85     10.13 o 
  22   7   3       68.26       77.57     21.11 o 
   0   8   3        0.66        1.20      4.76 o 
   1   8   3      120.18      122.97      8.08 o 
   2   8   3      329.74      292.35      6.48 o 
   3   8   3     2655.76     2443.39     47.78 o 
   4   8   3      720.52      720.88     11.11 o 
   5   8   3      544.32      500.20     10.83 o 
   6   8   3       18.97       16.07      3.13 o 
   7   8   3     1249.58     1194.00     26.98 o 
   8   8   3      473.00      499.09     12.07 o 
   9   8   3     1143.22     1129.14     28.44 o 
  10   8   3       21.50       24.30      8.53 o 
  11   8   3       31.99       27.86      4.35 o 
  12   8   3        6.00       15.78      6.57 o 
  13   8   3      354.94      324.04     11.78 o 
  14   8   3       79.06       73.04      9.95 o 
  15   8   3       64.33       65.46      5.81 o 
  16   8   3       32.23       32.29      4.74 o 
  17   8   3       32.82       26.82      5.27 o 
  18   8   3        6.89       16.94      6.46 o 
  19   8   3       52.13       66.11      6.81 o 
  20   8   3        0.00       -0.94      8.35 o 
  21   8   3      192.79      234.85     16.42 o 
   1   9   3      204.31      176.80     11.59 o 
   2   9   3     2773.48     2570.34     46.54 o 
   3   9   3       32.66       28.66      8.50 o 
   4   9   3     2248.12     2086.47     31.12 o 
   5   9   3        5.26       10.18      3.80 o 
   6   9   3      765.28      747.53     14.53 o 
   7   9   3       91.72       94.33      8.80 o 
   8   9   3     1455.94     1332.45     52.77 o 
   9   9   3      210.66      186.08     12.89 o 
  10   9   3       78.97       71.67      6.81 o 
  11   9   3       73.46       72.55      5.58 o 
  12   9   3       72.26       65.86      6.35 o 
  13   9   3       73.76       60.69      6.45 o 
  14   9   3      665.23      703.09     16.87 o 
  15   9   3      311.05      352.13     11.17 o 
  16   9   3        6.58        7.02      5.48 o 
  17   9   3       72.21       74.00     15.66 o 
  18   9   3        0.45        9.70      5.49 o 
  19   9   3       16.11       15.11      6.12 o 
  20   9   3      322.17      312.01     17.35 o 
   0  10   3      689.05      700.32     27.46 o 
   1  10   3      612.51      574.21     27.34 o 
   2  10   3        0.00       -1.48      4.21 o 
   3  10   3      107.52      153.68      6.78 o 
   4  10   3        3.91       -1.27      4.03 o 
   5  10   3        0.98        2.43      4.90 o 
   6  10   3       17.41       16.69      4.95 o 
   7  10   3        0.01       -0.54      3.88 o 
   8  10   3      116.46      104.07      6.56 o 
   9  10   3       27.65        8.19      7.81 o 
  10  10   3       24.44       38.37      8.89 o 
  11  10   3        7.12        4.84      6.85 o 
  12  10   3       99.40      111.78     14.42 o 
  13  10   3        7.61       10.56      6.30 o 
  14  10   3       15.95       18.38      6.46 o 
  15  10   3        0.47        4.90      5.60 o 
  16  10   3        9.37       13.17      5.03 o 
  17  10   3      124.50      138.06     12.94 o 
  18  10   3       96.43       98.43     21.45 o 
  19  10   3        3.35       17.38     11.97 o 
   1  11   3      198.80      206.88      8.27 o 
   2  11   3      229.35      251.29     11.55 o 
   3  11   3       33.61       40.42      5.54 o 
   4  11   3       49.23       45.05      9.30 o 
   5  11   3       99.37      102.76     12.25 o 
   6  11   3      153.96      167.63      8.67 o 
   7  11   3      190.22      203.79      8.70 o 
   8  11   3       13.44       13.88     10.05 o 
   9  11   3        0.01        9.72      8.68 o 
  10  11   3      170.32      162.69      8.39 o 
  11  11   3       73.76       75.83     13.04 o 
  12  11   3        0.02       -6.58      6.73 o 
  13  11   3      137.41      121.92      9.92 o 
  14  11   3      132.99      154.08      8.65 o 
  15  11   3        3.04       -2.65      5.78 o 
  16  11   3      292.85      318.10     16.97 o 
  17  11   3        7.03       10.25      6.89 o 
   0  12   3      148.42      157.24     10.83 o 
   1  12   3        0.03       -2.89      6.60 o 
   2  12   3        0.84        9.26      5.90 o 
   3  12   3      660.92      697.26     19.64 o 
   4  12   3       91.75       95.78      6.69 o 
   5  12   3       77.38       88.97      7.36 o 
   6  12   3       19.47       32.42      7.51 o 
   7  12   3      448.94      524.78     21.83 o 
   8  12   3      125.98      122.64      9.91 o 
   9  12   3       45.24       50.72      6.91 o 
  10  12   3        2.29        5.50      6.03 o 
  11  12   3       12.87       16.43      5.62 o 
  12  12   3        0.55        4.57      6.09 o 
  13  12   3      239.19      224.38     10.63 o 
  14  12   3      254.96      218.77     13.09 o 
  15  12   3       12.68        5.53      7.73 o 
   1  13   3       13.76       16.86      6.70 o 
   2  13   3      216.02      218.66     10.27 o 
   3  13   3       86.84       80.63      7.89 o 
   4  13   3      351.82      372.09     14.06 o 
   5  13   3      174.61      159.29     10.09 o 
   6  13   3      111.19      120.48     11.36 o 
   7  13   3       49.77       46.95     10.65 o 
   8  13   3      106.87      118.38     11.04 o 
   9  13   3        1.85       13.53      7.13 o 
  10  13   3       29.16       29.72      9.99 o 
  11  13   3       54.89       57.67      9.64 o 
  12  13   3        1.61        4.57      8.69 o 
   0  14   3        1.00        0.30      9.39 o 
   1  14   3       56.81       56.26      8.92 o 
   2  14   3       30.99       48.63      9.26 o 
   3  14   3        0.65        5.04      9.61 o 
   4  14   3       22.76        7.48     13.08 o 
   5  14   3       40.05       60.63      9.64 o 
   6  14   3       23.98        9.38     14.94 o 
   7  14   3        0.70       -2.92     18.44 o 
   8  14   3        0.22        9.16     10.05 o 
   9  14   3       67.76       77.12     10.31 o 
   0   0   4    58423.74    49900.11   1607.30 o 
   1   0   4     2472.33     2521.19     27.79 o 
   2   0   4    22407.52    20302.80    325.31 o 
   3   0   4     1263.90     1328.12     15.14 o 
   4   0   4     3784.89     4027.26     46.10 o 
   5   0   4     5328.38     5424.07     58.61 o 
   6   0   4    16176.27    16008.15    214.47 o 
   7   0   4       24.01       14.09      1.17 o 
   8   0   4     1308.35     1498.40     17.41 o 
   9   0   4      848.65      945.75     12.77 o 
  10   0   4      993.77      899.53     12.45 o 
  11   0   4       46.82       45.26      1.41 o 
  12   0   4      311.42      321.10      5.56 o 
  13   0   4      636.03      607.49     12.80 o 
  14   0   4      868.77      933.04     17.95 o 
  15   0   4       52.39       57.92      3.68 o 
  16   0   4     1173.10     1200.26     23.96 o 
  17   0   4      193.49      182.94      8.44 o 
  18   0   4      869.86      844.37     26.15 o 
  19   0   4      824.64      858.49     25.34 o 
  20   0   4      988.00      950.00     29.86 o 
  21   0   4       44.32       60.04      8.05 o 
  22   0   4      849.86      855.47     29.35 o 
  23   0   4      383.67      322.32     16.78 o 
  24   0   4     1197.51     1041.70     43.53 o 
  25   0   4       41.49       37.90     12.36 o 
   1   1   4        5.96        3.95      0.84 o 
   2   1   4     2736.28     2704.74     29.69 o 
   3   1   4      462.00      504.59      5.74 o 
   4   1   4       27.83       26.38      1.11 o 
   5   1   4     2134.10     2084.41     17.07 o 
   6   1   4      828.69      787.27     14.08 o 
   7   1   4      545.53      581.84      5.81 o 
   8   1   4     2521.66     2840.04     24.67 o 
   9   1   4      216.25      249.77      4.11 o 
  10   1   4      122.03      128.62      3.72 o 
  11   1   4        2.19        1.42      2.24 o 
  12   1   4     1058.64     1192.64     13.43 o 
  13   1   4       10.08        2.26      1.93 o 
  14   1   4        1.65        4.96      1.20 o 
  15   1   4     1076.75     1151.00     13.82 o 
  16   1   4       77.13       88.01      3.53 o 
  17   1   4        0.45        1.65      5.55 o 
  18   1   4      193.93      172.25      7.22 o 
  19   1   4      353.41      336.28     12.68 o 
  20   1   4        7.97        9.82      5.47 o 
  21   1   4        4.00       14.14      6.33 o 
  22   1   4        6.12        4.90      5.31 o 
  23   1   4       28.01       25.43      4.87 o 
  24   1   4      162.12      129.80     15.23 o 
  25   1   4      557.84      511.37     30.17 o 
   0   2   4      493.98      543.62      8.08 o 
   1   2   4      587.87      543.61      5.70 o 
   2   2   4     1845.20     2069.45     18.82 o 
   3   2   4      155.34      150.98      3.19 o 
   4   2   4      395.87      403.53      7.30 o 
   5   2   4     1641.60     1642.88     15.78 o 
   6   2   4       49.37       47.41      1.23 o 
   7   2   4        2.12        1.98      0.75 o 
   8   2   4     6629.23     7014.56     58.99 o 
   9   2   4      474.54      517.32      6.05 o 
  10   2   4      512.90      560.99      6.66 o 
  11   2   4       46.92       36.94      4.05 o 
  12   2   4       84.75       73.52      5.03 o 
  13   2   4       34.16       23.64      1.77 o 
  14   2   4     3723.09     3971.27     55.56 o 
  15   2   4        5.16        2.76      1.34 o 
  16   2   4       58.42       60.09      7.57 o 
  17   2   4       34.40       35.60      3.27 o 
  18   2   4       70.39       56.70      4.99 o 
  19   2   4       95.14       97.61      6.03 o 
  20   2   4      661.14      665.88     16.02 o 
  21   2   4       14.44       14.28      5.22 o 
  22   2   4        0.72        3.31      5.27 o 
  23   2   4       91.36       76.83     19.89 o 
  24   2   4       66.25       51.53     18.29 o 
  25   2   4        1.74       -7.67     13.48 o 
   1   3   4    13180.05    12930.50    106.84 o 
   2   3   4      903.81      821.90      8.41 o 
   3   3   4      358.44      356.64      7.84 o 
   4   3   4      116.26      135.30      4.61 o 
   5   3   4     1364.92     1419.44     14.67 o 
   6   3   4      224.02      251.63      4.40 o 
   7   3   4     1075.91     1117.46     11.01 o 
   8   3   4      351.54      359.69      4.64 o 
   9   3   4      340.11      351.66      4.51 o 
  10   3   4      248.33      295.25      7.72 o 
  11   3   4      221.53      268.89      5.10 o 
  12   3   4      466.37      448.40      6.15 o 
  13   3   4      310.50      339.90      5.35 o 
  14   3   4        4.79        0.19      1.94 o 
  15   3   4     1173.07     1109.76     15.87 o 
  16   3   4     1225.11     1225.44     32.16 o 
  17   3   4      341.75      274.03     19.34 o 
  18   3   4       14.89       17.57      4.39 o 
  19   3   4      238.36      224.54      8.80 o 
  20   3   4       96.41      110.05      6.67 o 
  21   3   4      171.94      180.12      7.86 o 
  22   3   4      241.47      207.23     19.22 o 
  23   3   4      123.15      129.91      9.02 o 
  24   3   4       16.65       25.85      8.66 o 
  25   3   4      171.13      145.38     12.54 o 
   0   4   4     1049.52      902.64     13.52 o 
   1   4   4       59.38       36.80      2.41 o 
   2   4   4     1155.17     1276.47     11.77 o 
   3   4   4     1202.96     1233.53     11.93 o 
   4   4   4      187.04      196.75      3.09 o 
   5   4   4       69.39       63.39      1.83 o 
   6   4   4        2.31        2.04      1.36 o 
   7   4   4       23.76       15.53      1.59 o 
   8   4   4       97.89      108.17      2.16 o 
   9   4   4      147.88      167.94      3.59 o 
  10   4   4      287.95      316.50      4.55 o 
  11   4   4      176.48      183.38      5.62 o 
  12   4   4      351.48      377.98      8.08 o 
  13   4   4      891.01      876.95     12.06 o 
  14   4   4      946.18      884.43     14.58 o 
  15   4   4        2.71        2.04      3.43 o 
  16   4   4       65.93       54.49     11.62 o 
  17   4   4       40.40       34.48      7.57 o 
  18   4   4       48.49       49.69     10.90 o 
  19   4   4       62.20       56.50      4.41 o 
  20   4   4        2.48       -0.33      5.55 o 
  21   4   4       20.55       16.14      5.15 o 
  22   4   4      173.61      205.57     11.83 o 
  23   4   4        0.20        3.72      9.39 o 
  24   4   4      118.92      104.01     17.71 o 
   1   5   4     5496.71     5878.56     56.16 o 
   2   5   4     2025.64     2281.09     28.88 o 
   3   5   4     1054.73     1195.70     13.10 o 
   4   5   4      380.37      418.15      5.74 o 
   5   5   4       11.73       22.03      8.86 o 
   6   5   4        6.46        9.55      1.66 o 
   7   5   4      773.73      749.47     15.18 o 
   8   5   4     2652.14     2778.37     30.99 o 
   9   5   4      156.89      138.66      8.35 o 
  10   5   4      112.84      116.03      3.23 o 
  11   5   4       52.58       63.93      2.72 o 
  12   5   4      310.55      340.92      5.36 o 
  13   5   4      448.86      436.88      9.75 o 
  14   5   4       53.59       43.62      3.68 o 
  15   5   4      418.53      416.54      9.14 o 
  16   5   4        0.98        0.97      3.33 o 
  17   5   4      399.14      393.86     20.91 o 
  18   5   4      257.89      259.95      8.41 o 
  19   5   4       38.72       41.22      5.15 o 
  20   5   4       59.01       71.39     17.61 o 
  21   5   4       66.53       63.29     11.80 o 
  22   5   4       98.86      119.33      9.50 o 
  23   5   4      136.73      137.00      9.93 o 
  24   5   4      189.94      175.58     11.23 o 
   0   6   4     4907.64     4984.92     75.72 o 
   1   6   4        0.79        2.51      2.83 o 
   2   6   4      539.88      628.86      8.26 o 
   3   6   4        2.39       13.91      2.26 o 
   4   6   4      118.21      117.47      5.06 o 
   5   6   4       57.85       44.13      2.43 o 
   6   6   4      883.20      768.23     10.10 o 
   7   6   4       16.45       26.48      4.83 o 
   8   6   4     1596.08     1596.71     23.51 o 
   9   6   4       18.84       19.25      4.47 o 
  10   6   4     1128.12     1149.56     16.03 o 
  11   6   4       23.23       20.16      2.44 o 
  12   6   4      294.73      264.60      7.12 o 
  13   6   4       62.06       63.10      3.87 o 
  14   6   4       13.84       18.94      4.49 o 
  15   6   4        3.83        3.10     10.16 o 
  16   6   4       17.77       28.99      4.42 o 
  17   6   4       55.45       59.73      4.87 o 
  18   6   4       26.90       32.89      5.36 o 
  19   6   4        8.72        7.18      4.65 o 
  20   6   4       14.74       14.10      4.15 o 
  21   6   4       21.21       16.19      9.09 o 
  22   6   4       11.57       13.03      7.40 o 
  23   6   4        1.77        1.71     12.56 o 
   1   7   4      318.70      276.56      6.10 o 
   2   7   4      666.68      600.07      8.92 o 
   3   7   4       80.81       74.23      3.14 o 
   4   7   4      504.37      520.09      8.92 o 
   5   7   4      345.73      326.17      6.14 o 
   6   7   4        0.48        6.61      2.89 o 
   7   7   4       19.19       18.83      2.83 o 
   8   7   4     1647.98     1602.74     37.43 o 
   9   7   4     1785.31     1849.42     27.10 o 
  10   7   4       74.12       76.21      4.78 o 
  11   7   4      274.63      269.90      6.96 o 
  12   7   4       92.17       82.48      5.08 o 
  13   7   4      244.68      213.35      6.40 o 
  14   7   4      229.82      234.24     10.81 o 
  15   7   4      220.72      229.78      8.39 o 
  16   7   4       13.62       29.43      5.21 o 
  17   7   4       50.84       63.84      5.22 o 
  18   7   4       86.71      110.41      6.51 o 
  19   7   4        0.12       -3.38      4.97 o 
  20   7   4       41.65       24.69      7.41 o 
  21   7   4       76.65       89.37      9.41 o 
  22   7   4        0.13        1.30      8.71 o 
   0   8   4      340.69      347.00      9.66 o 
   1   8   4      208.18      192.90      5.44 o 
   2   8   4      892.05      827.88     12.67 o 
   3   8   4     1263.18     1252.57     18.34 o 
   4   8   4     3708.12     3695.41     92.40 o 
   5   8   4       49.06       52.44      3.48 o 
   6   8   4        1.17        2.26      3.74 o 
   7   8   4       18.03       20.19      4.31 o 
   8   8   4     1893.60     1913.54     69.41 o 
   9   8   4       79.55       85.42      7.03 o 
  10   8   4      748.62      720.34     14.01 o 
  11   8   4      176.10      147.38      5.49 o 
  12   8   4        5.28        9.16      3.90 o 
  13   8   4      218.97      237.80      8.65 o 
  14   8   4      294.44      291.51      9.60 o 
  15   8   4       57.45       49.06      5.70 o 
  16   8   4      339.06      341.78     18.58 o 
  17   8   4        5.90        9.50      5.34 o 
  18   8   4        2.79        8.03      9.00 o 
  19   8   4       36.67       36.97     26.92 o 
  20   8   4      108.00      119.37     15.38 o 
  21   8   4        0.05       -3.61      7.35 o 
   1   9   4       51.15       37.17      3.68 o 
   2   9   4       10.78       -2.47      5.52 o 
   3   9   4       62.47       69.03      4.57 o 
   4   9   4        0.48        2.24      3.07 o 
   5   9   4      899.91      891.00     17.36 o 
   6   9   4      168.08      146.41     16.89 o 
   7   9   4        2.11        0.28      3.71 o 
   8   9   4      273.92      271.54      7.92 o 
   9   9   4      122.90      116.93      7.33 o 
  10   9   4       61.91       59.89      4.81 o 
  11   9   4       21.86       16.34      6.22 o 
  12   9   4       11.23       11.04      4.54 o 
  13   9   4      136.28      133.49      9.86 o 
  14   9   4       55.03       67.35      6.13 o 
  15   9   4       53.72       59.91     13.13 o 
  16   9   4        0.00        2.00      6.15 o 
  17   9   4       62.27       59.37     17.73 o 
  18   9   4        0.40       -9.09      9.09 o 
  19   9   4      190.16      179.76     12.21 o 
  20   9   4        6.24        6.11      7.97 o 
   0  10   4      212.76      179.68      8.35 o 
   1  10   4       16.61       10.37      3.89 o 
   2  10   4      109.46       96.65      5.07 o 
   3  10   4        2.51        3.36      4.13 o 
   4  10   4      808.76      774.29     15.20 o 
   5  10   4        7.97       10.01      4.73 o 
   6  10   4      447.03      470.81     10.97 o 
   7  10   4       14.21       22.13      5.42 o 
   8  10   4       61.15       52.46      7.22 o 
   9  10   4       23.70        7.15      7.78 o 
  10  10   4        0.37        4.07      5.18 o 
  11  10   4       71.55       63.04      5.86 o 
  12  10   4      291.25      319.64     11.26 o 
  13  10   4       10.54        8.99      4.67 o 
  14  10   4       43.03       58.00      6.67 o 
  15  10   4        3.33       14.99      8.64 o 
  16  10   4      167.95      170.73      8.61 o 
  17  10   4       24.86       11.92      6.51 o 
  18  10   4      214.20      223.84     16.04 o 
  19  10   4        4.36       17.08      8.74 o 
   1  11   4      102.01       85.21      6.19 o 
   2  11   4      202.90      206.84     12.79 o 
   3  11   4      478.52      447.61     14.20 o 
   4  11   4      101.40       94.89      9.15 o 
   5  11   4      493.40      471.01     20.16 o 
   6  11   4       44.25       42.81      5.91 o 
   7  11   4       58.44       61.66      8.71 o 
   8  11   4      271.12      271.26     11.90 o 
   9  11   4       67.67       87.53     20.57 o 
  10  11   4        0.01        7.38      5.03 o 
  11  11   4      236.33      235.04      9.80 o 
  12  11   4       23.73       16.74      7.02 o 
  13  11   4       13.77       18.45      7.09 o 
  14  11   4       86.42       70.39      7.41 o 
  15  11   4        9.39        2.08      8.05 o 
  16  11   4        0.25        6.24      6.63 o 
  17  11   4       58.24       60.60      9.60 o 
   0  12   4      158.45      159.43     11.79 o 
   1  12   4       25.66       19.02      5.77 o 
   2  12   4      154.31      144.58      7.99 o 
   3  12   4       69.43       80.09      7.66 o 
   4  12   4       15.04       30.52     11.23 o 
   5  12   4        8.43        5.05      8.01 o 
   6  12   4        2.13        3.77     10.16 o 
   7  12   4        3.88       13.85     10.16 o 
   8  12   4      150.41      145.68     11.99 o 
   9  12   4        9.20       11.99      6.59 o 
  10  12   4       45.38       56.46     13.22 o 
  11  12   4       20.59       17.77      7.20 o 
  12  12   4       36.97       40.90      6.50 o 
  13  12   4       97.06      105.34      9.07 o 
  14  12   4      140.34      123.10     17.76 o 
  15  12   4       11.26       11.94      6.54 o 
   1  13   4      208.71      224.02     10.02 o 
   2  13   4      278.83      276.02     10.76 o 
   3  13   4      228.13      239.54     12.06 o 
   4  13   4       90.12      103.01      9.02 o 
   5  13   4      291.15      310.16     14.78 o 
   6  13   4       82.06       84.18     16.36 o 
   7  13   4        3.50        1.37      8.84 o 
   8  13   4       43.56       59.78      8.89 o 
   9  13   4      318.21      393.58     18.66 o 
  10  13   4       33.84       37.47     16.56 o 
  11  13   4        1.77        7.26     11.23 o 
  12  13   4       15.13        2.60     28.79 o 
   0  14   4        5.32        1.77     13.07 o 
   1  14   4        0.57       -4.92      7.60 o 
   2  14   4      523.51      521.59     39.94 o 
   3  14   4       92.59       96.08     10.17 o 
   4  14   4      835.18      802.77     29.74 o 
   5  14   4       80.35       72.43     15.50 o 
   6  14   4       24.50       44.38      9.84 o 
   7  14   4       20.23       51.79     16.42 o 
   8  14   4        0.27      -11.22     11.22 o 
   1   1   5     5759.10     5745.89     46.36 o 
   2   1   5       50.09       43.13      1.48 o 
   3   1   5      267.89      271.06      2.99 o 
   4   1   5       70.47       80.58      3.10 o 
   5   1   5     2784.02     2956.94     26.50 o 
   6   1   5       28.46       26.38      2.62 o 
   7   1   5      145.47      134.54      2.07 o 
   8   1   5       11.87       11.75      1.04 o 
   9   1   5      397.32      437.97      9.02 o 
  10   1   5        5.57        7.82      2.09 o 
  11   1   5     1433.95     1528.13     28.41 o 
  12   1   5       79.07       67.95      1.50 o 
  13   1   5      837.14      763.97      9.47 o 
  14   1   5      774.36      779.19     11.58 o 
  15   1   5     1968.46     2069.59     29.92 o 
  16   1   5       39.59       32.13      3.11 o 
  17   1   5       38.48       33.78      4.62 o 
  18   1   5       13.12        9.39      3.34 o 
  19   1   5        0.47        0.96      3.60 o 
  20   1   5      228.91      245.77      8.24 o 
  21   1   5      415.34      423.96     11.83 o 
  22   1   5      223.11      205.92      8.05 o 
  23   1   5        9.28       17.70      7.93 o 
  24   1   5        5.72        3.55     11.69 o 
  25   1   5        1.09      -12.27     12.88 o 
   0   2   5     7087.48     6775.55     91.13 o 
   1   2   5      241.15      232.98      2.78 o 
   2   2   5      985.98     1015.27     13.24 o 
   3   2   5     1256.87     1290.85     12.83 o 
   4   2   5       97.17       99.91      4.34 o 
   5   2   5     1301.46     1280.41     11.22 o 
   6   2   5      383.09      339.57      3.98 o 
   7   2   5      363.71      363.37      4.12 o 
   8   2   5      499.20      528.07      6.44 o 
   9   2   5       41.36       37.74      1.26 o 
  10   2   5      719.10      720.86      8.92 o 
  11   2   5       61.56       72.83      2.05 o 
  12   2   5      296.15      313.10      4.91 o 
  13   2   5      268.42      281.79      4.72 o 
  14   2   5        8.88        4.76      1.50 o 
  15   2   5       68.01       68.67      2.98 o 
  16   2   5       70.08       65.08      6.70 o 
  17   2   5      163.11      153.78      6.48 o 
  18   2   5        7.23        4.48      5.68 o 
  19   2   5       13.52       18.80      4.53 o 
  20   2   5       43.38       35.76      5.37 o 
  21   2   5        7.22        2.37      6.42 o 
  22   2   5       13.53       28.32      8.05 o 
  23   2   5      142.16      178.85     10.58 o 
  24   2   5      180.27      175.24     22.44 o 
  25   2   5      105.24       84.31     14.81 o 
   1   3   5     1342.14     1519.02     16.84 o 
   2   3   5       12.39       14.84      1.97 o 
   3   3   5     3299.64     3505.02     29.66 o 
   4   3   5       74.24       77.85      3.66 o 
   5   3   5      245.36      263.30      4.76 o 
   6   3   5      176.59      176.90      2.60 o 
   7   3   5     2090.10     2217.66     22.44 o 
   8   3   5      412.36      428.35      5.49 o 
   9   3   5     1331.36     1512.06     15.68 o 
  10   3   5      145.57      134.26      5.03 o 
  11   3   5       17.82       24.53      1.31 o 
  12   3   5       68.94       57.93      1.83 o 
  13   3   5       36.23       26.63      2.56 o 
  14   3   5      185.50      171.33      3.67 o 
  15   3   5        0.87        4.98      2.13 o 
  16   3   5       17.75       12.48      2.92 o 
  17   3   5      401.73      444.59     10.37 o 
  18   3   5      103.30       93.89      5.92 o 
  19   3   5        5.92        3.92     10.89 o 
  20   3   5        2.57       -6.70      6.70 o 
  21   3   5      192.36      205.58     10.55 o 
  22   3   5       11.40        0.38      6.87 o 
  23   3   5       19.47       15.63      6.30 o 
  24   3   5       56.87       52.31      8.91 o 
  25   3   5        5.42       22.41     10.88 o 
   0   4   5       51.43       74.49      2.69 o 
   1   4   5     1280.45     1346.06     13.37 o 
   2   4   5        2.86        7.38      1.25 o 
   3   4   5     2542.04     2546.03     49.83 o 
   4   4   5       17.63       16.01      1.43 o 
   5   4   5        7.76       12.06      1.41 o 
   6   4   5      367.24      365.99      6.35 o 
   7   4   5      194.74      168.10      3.22 o 
   8   4   5       29.38       31.94      1.77 o 
   9   4   5      175.22      179.47      3.43 o 
  10   4   5      256.73      254.95      4.24 o 
  11   4   5      191.37      185.01      5.89 o 
  12   4   5       71.74       76.89      2.36 o 
  13   4   5      147.06      149.71      3.84 o 
  14   4   5      352.90      413.51     15.06 o 
  15   4   5       90.80       81.10      3.45 o 
  16   4   5        5.47        6.76      3.07 o 
  17   4   5      433.82      444.74     10.79 o 
  18   4   5       32.95       27.20      8.06 o 
  19   4   5      124.43      119.39      8.11 o 
  20   4   5      138.76      140.23      9.52 o 
  21   4   5      569.90      566.86     17.57 o 
  22   4   5        6.78        1.53      8.04 o 
  23   4   5       40.30       30.01     18.83 o 
  24   4   5        1.44       -1.37      7.94 o 
   1   5   5      677.11      668.57      8.52 o 
   2   5   5        8.06        4.53      1.55 o 
   3   5   5       62.88       76.92      2.33 o 
   4   5   5      416.83      427.70      6.51 o 
   5   5   5       27.78       31.79      4.20 o 
   6   5   5      543.79      538.83     10.44 o 
   7   5   5       51.09       54.84      2.27 o 
   8   5   5       22.21       19.42      1.83 o 
   9   5   5       81.74       87.42      2.97 o 
  10   5   5       24.72       24.57      2.00 o 
  11   5   5      176.76      158.03      3.65 o 
  12   5   5      151.46      168.82      4.31 o 
  13   5   5      371.88      346.71      6.83 o 
  14   5   5      257.41      217.08      6.61 o 
  15   5   5      413.72      339.32      8.24 o 
  16   5   5       58.86       45.01      3.75 o 
  17   5   5      126.33      140.24     12.00 o 
  18   5   5       45.84       54.78      4.59 o 
  19   5   5       43.37       47.26      4.58 o 
  20   5   5      284.46      283.62     11.29 o 
  21   5   5      216.77      231.50     12.78 o 
  22   5   5      459.04      463.82     17.04 o 
  23   5   5       46.84       53.68      9.97 o 
  24   5   5       35.47       32.58     12.06 o 
   0   6   5     3456.86     3509.40     51.22 o 
   1   6   5       90.57      106.99      3.15 o 
   2   6   5       18.28       12.53      2.57 o 
   3   6   5      697.35      706.54     26.19 o 
   4   6   5       33.83       38.38      2.64 o 
   5   6   5       96.94       96.89      9.05 o 
   6   6   5      118.65      109.15      3.30 o 
   7   6   5        5.64        6.80      2.00 o 
   8   6   5       12.89       13.91      2.08 o 
   9   6   5      203.12      202.09      4.34 o 
  10   6   5      131.61      121.89      4.38 o 
  11   6   5      660.35      649.09     32.03 o 
  12   6   5       39.75       33.05      4.86 o 
  13   6   5        2.72       13.24      8.36 o 
  14   6   5       32.98       39.04     11.95 o 
  15   6   5        1.88        0.14      3.45 o 
  16   6   5       34.80       32.72      3.88 o 
  17   6   5     1060.95     1073.17     20.45 o 
  18   6   5       13.11       19.91      6.22 o 
  19   6   5       65.44       70.01      7.16 o 
  20   6   5        5.36       -7.12      7.12 o 
  21   6   5        6.73       -0.82      6.72 o 
  22   6   5      175.94      207.95     12.43 o 
  23   6   5       57.84       34.73      8.03 o 
   1   7   5     2205.92     2050.03     53.16 o 
   2   7   5      442.84      433.28      7.07 o 
   3   7   5      287.77      321.83     12.67 o 
   4   7   5      241.81      233.53      4.81 o 
   5   7   5     1597.05     1517.22     20.90 o 
   6   7   5     2898.64     2921.55     34.38 o 
   7   7   5     3089.34     3008.16     81.66 o 
   8   7   5      805.19      800.73     18.61 o 
   9   7   5      271.40      270.04      7.69 o 
  10   7   5        0.10        5.58      3.72 o 
  11   7   5      697.99      707.84     15.60 o 
  12   7   5       69.54       67.21      5.53 o 
  13   7   5      224.42      223.22      7.29 o 
  14   7   5        6.29        7.01      2.79 o 
  15   7   5       71.82       58.04      4.18 o 
  16   7   5       24.55       26.59      9.24 o 
  17   7   5      285.01      273.12      9.27 o 
  18   7   5      108.81      106.30     14.75 o 
  19   7   5      123.15      136.70     17.14 o 
  20   7   5       21.69       13.66      8.16 o 
  21   7   5      293.40      300.86     30.74 o 
  22   7   5      272.61      234.08     13.68 o 
   0   8   5      822.81      665.97     17.86 o 
   1   8   5        2.51        3.66      3.29 o 
   2   8   5       45.54       29.02      3.17 o 
   3   8   5      403.57      335.10      6.67 o 
   4   8   5       30.22       31.87      2.89 o 
   5   8   5      330.90      304.38      6.36 o 
   6   8   5      590.32      548.13     13.70 o 
   7   8   5      842.45      819.15     14.04 o 
   8   8   5      243.61      232.18      6.20 o 
   9   8   5      712.54      682.06     12.34 o 
  10   8   5      333.02      314.20      7.95 o 
  11   8   5      745.87      733.36     30.34 o 
  12   8   5       23.91       19.58      7.79 o 
  13   8   5      346.11      340.48      9.05 o 
  14   8   5       23.54       17.53      9.09 o 
  15   8   5       14.18       21.72      5.45 o 
  16   8   5       37.20       45.47      5.85 o 
  17   8   5      330.22      331.96     10.46 o 
  18   8   5      109.40      107.01     10.20 o 
  19   8   5       78.92       97.16     14.57 o 
  20   8   5       29.42       30.95      7.69 o 
  21   8   5       30.90       33.23     11.50 o 
   1   9   5      345.04      291.73      7.11 o 
   2   9   5     1375.10     1265.36     18.69 o 
   3   9   5       77.00       68.05      4.74 o 
   4   9   5       30.43       21.72      5.37 o 
   5   9   5       15.73       11.69      3.77 o 
   6   9   5      534.93      494.00      9.78 o 
   7   9   5        0.28        3.25      3.71 o 
   8   9   5        4.81        8.22      3.98 o 
   9   9   5      850.63      858.78     32.25 o 
  10   9   5       21.46       24.45      4.23 o 
  11   9   5      595.12      599.77     13.02 o 
  12   9   5      117.88      125.37     14.70 o 
  13   9   5      312.83      290.47      9.74 o 
  14   9   5      100.85       96.68      6.57 o 
  15   9   5      154.68      195.39     11.55 o 
  16   9   5        0.02       -4.04      5.24 o 
  17   9   5      174.41      161.98     10.80 o 
  18   9   5        2.03       11.70     11.50 o 
  19   9   5        1.72       -0.40     20.03 o 
  20   9   5       91.78       97.45     10.22 o 
   0  10   5        0.76        4.16      5.09 o 
   1  10   5       10.33       11.87      6.88 o 
   2  10   5       22.44       20.44      4.03 o 
   3  10   5      229.94      231.05     16.57 o 
   4  10   5       93.98       72.50      7.69 o 
   5  10   5      153.42      153.38     16.69 o 
   6  10   5      554.19      515.85     12.07 o 
   7  10   5       31.60       26.47      4.29 o 
   8  10   5       25.15       24.76      6.03 o 
   9  10   5        1.02       -4.63      9.44 o 
  10  10   5       95.71       90.03      6.02 o 
  11  10   5       62.44       59.74     13.94 o 
  12  10   5       61.88       72.73      9.42 o 
  13  10   5      162.02      193.23     19.10 o 
  14  10   5       90.12       95.53      8.22 o 
  15  10   5      167.63      140.39      7.76 o 
  16  10   5       55.71       60.88     13.19 o 
  17  10   5       18.26       13.57      8.36 o 
  18  10   5       40.00       52.89     15.23 o 
   1  11   5       61.67       41.07      5.46 o 
   2  11   5       64.00       46.69      5.35 o 
   3  11   5       16.82       12.85      4.53 o 
   4  11   5        2.03       -0.67      5.67 o 
   5  11   5      162.99      136.45     12.97 o 
   6  11   5       23.05       33.06      6.68 o 
   7  11   5       79.25       99.09     21.23 o 
   8  11   5        5.21       16.05      9.32 o 
   9  11   5        6.01       10.08      6.87 o 
  10  11   5       45.23       61.30      6.65 o 
  11  11   5       12.14       15.34      5.44 o 
  12  11   5       10.32        5.06      6.17 o 
  13  11   5        5.02       -5.48      5.48 o 
  14  11   5        0.03       21.11     10.80 o 
  15  11   5      219.05      215.88     10.40 o 
  16  11   5      178.14      166.16     11.86 o 
  17  11   5      300.86      283.22     29.11 o 
   0  12   5       67.40       79.34      9.54 o 
   1  12   5      128.58      149.82      7.46 o 
   2  12   5        4.49       13.75      6.13 o 
   3  12   5      365.74      364.55     11.56 o 
   4  12   5        7.57        2.80      8.93 o 
   5  12   5       25.48       12.75      6.84 o 
   6  12   5      223.94      230.79     11.56 o 
   7  12   5      425.96      456.56     33.25 o 
   8  12   5      368.34      370.25     21.57 o 
   9  12   5        0.26        3.61     11.92 o 
  10  12   5      262.21      264.91     11.61 o 
  11  12   5        8.59        2.77     12.56 o 
  12  12   5       61.73       49.30     11.16 o 
  13  12   5       61.59       69.57      7.95 o 
  14  12   5        6.06        5.80      6.17 o 
   1  13   5      349.75      350.30     28.08 o 
   2  13   5       89.53      111.02     12.01 o 
   3  13   5      151.09      155.90     11.21 o 
   4  13   5       57.11       63.38     11.11 o 
   5  13   5        2.17        4.46     14.30 o 
   6  13   5       17.58       22.07      8.63 o 
   7  13   5       19.87        9.31      8.40 o 
   8  13   5       67.08       64.02     16.27 o 
   9  13   5        2.01       -6.70     11.02 o 
  10  13   5       27.31       25.61      6.60 o 
  11  13   5       79.82       69.80     10.44 o 
  12  13   5        0.53       -8.65     10.17 o 
   0  14   5       45.15       38.56     16.10 o 
   1  14   5       26.72       50.82     11.04 o 
   2  14   5       84.04      112.52     13.07 o 
   3  14   5        0.27       -8.35      8.35 o 
   4  14   5       85.38       98.91     13.37 o 
   5  14   5        0.37       -9.62      9.62 o 
   6  14   5      613.64      557.88     33.19 o 
   7  14   5        3.30       -6.58      8.73 o 
   8  14   5       45.48       76.89     23.36 o 
   0   0   6    22722.54    21330.89    479.98 o 
   1   0   6    12216.22    12169.76    129.75 o 
   2   0   6      629.58      634.20      7.84 o 
   3   0   6    17254.62    17636.37    280.23 o 
   4   0   6     3948.58     4354.13     50.23 o 
   5   0   6      708.57      835.33     11.01 o 
   6   0   6     3224.99     3220.53     35.33 o 
   7   0   6      297.08      339.31      5.09 o 
   8   0   6     1491.51     1463.79     18.52 o 
   9   0   6     6994.45     7461.21     83.68 o 
  10   0   6      367.43      449.68      6.61 o 
  11   0   6       68.12       74.19      2.39 o 
  12   0   6      587.71      519.68      7.90 o 
  13   0   6      265.18      262.10      6.16 o 
  14   0   6       65.80       53.01      2.51 o 
  15   0   6     2240.88     2264.09     42.81 o 
  16   0   6     1170.57     1226.76     25.46 o 
  17   0   6       59.75       68.93      6.04 o 
  18   0   6       39.01       43.65      5.95 o 
  19   0   6      403.08      417.97     15.56 o 
  20   0   6       93.41      108.42      7.93 o 
  21   0   6     1047.21     1112.06     35.75 o 
  22   0   6      136.07      151.65     17.47 o 
  23   0   6        3.76       -4.16     11.94 o 
  24   0   6        6.68       -0.30     12.71 o 
  25   0   6       22.97       29.68     14.69 o 
   1   1   6     2002.79     2068.53     17.80 o 
   2   1   6     3302.59     3424.14     44.52 o 
   3   1   6     1050.32     1092.56     11.46 o 
   4   1   6      620.11      661.11     12.01 o 
   5   1   6     1220.42     1279.34     24.11 o 
   6   1   6      972.79     1071.48     11.21 o 
   7   1   6      196.74      215.18      4.58 o 
   8   1   6     4288.31     4528.41     44.35 o 
   9   1   6      259.74      226.47      3.89 o 
  10   1   6        6.95        8.58      1.20 o 
  11   1   6      190.46      223.36      3.29 o 
  12   1   6      220.94      267.16      4.00 o 
  13   1   6        2.66        2.99      1.07 o 
  14   1   6      119.00      109.78      2.52 o 
  15   1   6      546.34      552.50      8.58 o 
  16   1   6      277.32      240.91      5.50 o 
  17   1   6       10.65        9.68      3.45 o 
  18   1   6        1.89        2.24      3.62 o 
  19   1   6       67.86       64.64      5.38 o 
  20   1   6        0.06       -4.39      4.39 o 
  21   1   6        5.83        3.57      6.54 o 
  22   1   6       34.48       41.01      6.11 o 
  23   1   6       35.87       36.00     13.58 o 
  24   1   6        5.61       15.72     14.33 o 
  25   1   6       57.37       59.49     11.39 o 
   0   2   6        3.13        0.60      1.79 o 
   1   2   6     3289.38     3414.88     29.07 o 
   2   2   6      331.43      388.94      7.18 o 
   3   2   6     2282.02     2513.58     23.70 o 
   4   2   6       34.19       36.74      1.15 o 
   5   2   6     3686.63     3807.37     35.44 o 
   6   2   6       83.46      104.48      2.00 o 
   7   2   6      697.56      627.25      8.21 o 
   8   2   6      430.10      456.66      6.52 o 
   9   2   6      467.45      466.49      5.92 o 
  10   2   6      164.53      187.97      3.24 o 
  11   2   6     1150.03     1147.04     12.58 o 
  12   2   6      117.43      124.94      2.69 o 
  13   2   6       76.49       70.32      2.29 o 
  14   2   6        3.63        1.45      1.79 o 
  15   2   6        7.71       15.13      2.14 o 
  16   2   6        1.17       -2.01      2.17 o 
  17   2   6      518.43      543.60     11.61 o 
  18   2   6       32.41       38.25      3.79 o 
  19   2   6      120.91      122.74      5.82 o 
  20   2   6       12.82       22.35      5.93 o 
  21   2   6       24.67       32.22     12.43 o 
  22   2   6      104.61      131.67     16.53 o 
  23   2   6      326.78      321.42     14.09 o 
  24   2   6        0.06        0.23      8.91 o 
  25   2   6        1.55       -9.43      9.43 o 
   1   3   6     7826.92     8479.91     69.83 o 
   2   3   6     1809.68     2070.31     40.96 o 
   3   3   6     3388.40     3517.04     35.91 o 
   4   3   6      175.91      183.35      2.92 o 
   5   3   6     3921.00     4211.65     79.67 o 
   6   3   6      453.95      434.79      5.54 o 
   7   3   6     1419.98     1472.13     14.23 o 
   8   3   6      670.67      686.79      8.15 o 
   9   3   6       22.39       21.38      2.26 o 
  10   3   6      449.74      469.74      8.99 o 
  11   3   6       66.19       79.51      3.99 o 
  12   3   6      498.01      426.89      6.42 o 
  13   3   6      742.97      680.35      9.57 o 
  14   3   6      750.17      710.39     11.03 o 
  15   3   6      157.39      141.96      4.63 o 
  16   3   6       76.75       81.75      3.87 o 
  17   3   6      571.00      564.63     11.65 o 
  18   3   6       70.16       63.87      8.92 o 
  19   3   6       12.40       10.03      5.09 o 
  20   3   6        6.43        8.24     19.31 o 
  21   3   6       11.25       14.25      7.06 o 
  22   3   6       14.21        3.57     13.94 o 
  23   3   6       14.18        7.02     12.00 o 
  24   3   6        0.15        2.87     10.77 o 
   0   4   6     1222.10     1038.35     14.48 o 
   1   4   6     6905.57     7356.60     62.84 o 
   2   4   6     3213.98     3414.03     32.14 o 
   3   4   6       51.98       45.29      1.79 o 
   4   4   6      232.90      190.14      3.32 o 
   5   4   6      151.49      177.41      3.74 o 
   6   4   6      968.35     1142.01     14.88 o 
   7   4   6        2.73        1.03      1.89 o 
   8   4   6      133.24      132.94      3.24 o 
   9   4   6      215.98      215.56      4.03 o 
  10   4   6     1148.85     1190.77     20.27 o 
  11   4   6      172.81      178.05     12.34 o 
  12   4   6      197.41      223.17      3.97 o 
  13   4   6      226.57      200.05      4.17 o 
  14   4   6      435.65      451.14      8.57 o 
  15   4   6       82.64       78.38      6.61 o 
  16   4   6      217.04      200.63     10.98 o 
  17   4   6       92.32      101.14      8.57 o 
  18   4   6       15.85       17.47      3.64 o 
  19   4   6        6.45       21.34     16.08 o 
  20   4   6       16.36        5.43      5.58 o 
  21   4   6      191.66      174.56      9.88 o 
  22   4   6       15.82       11.98     13.63 o 
  23   4   6       43.76       43.48      7.76 o 
  24   4   6        0.23       -7.91      7.91 o 
   1   5   6        0.01        6.58      8.66 o 
   2   5   6      229.69      211.65      3.72 o 
   3   5   6     1707.95     1744.56     25.31 o 
   4   5   6      122.73      124.09      8.15 o 
   5   5   6      112.28      106.95      7.58 o 
   6   5   6       13.06        8.17      4.91 o 
   7   5   6      799.12      746.60     24.64 o 
   8   5   6      385.80      410.92      6.39 o 
   9   5   6      521.34      500.55     14.69 o 
  10   5   6      409.88      469.38     10.87 o 
  11   5   6      946.36      914.26     11.30 o 
  12   5   6     1883.00     1852.80     40.87 o 
  13   5   6       89.97       93.13      3.77 o 
  14   5   6       99.88      107.56      6.39 o 
  15   5   6       92.97       83.45      3.49 o 
  16   5   6      558.96      575.18     11.93 o 
  17   5   6       56.56       46.38      4.22 o 
  18   5   6      150.52      155.64      7.66 o 
  19   5   6       66.83       72.42     11.22 o 
  20   5   6       52.06       64.67     12.46 o 
  21   5   6       81.37       88.89      9.52 o 
  22   5   6      727.08      725.60     23.61 o 
  23   5   6        9.52       19.35      9.71 o 
   0   6   6     1231.98     1095.97     18.31 o 
   1   6   6       88.30       76.43      3.77 o 
   2   6   6        6.01        9.66      2.29 o 
   3   6   6     2965.71     2931.90     52.38 o 
   4   6   6      560.77      553.75     11.79 o 
   5   6   6       76.26       78.95      2.93 o 
   6   6   6       57.39       57.87      3.83 o 
   7   6   6      321.93      316.07      5.86 o 
   8   6   6       14.76       22.04      2.05 o 
   9   6   6     2857.06     2834.49     44.19 o 
  10   6   6       28.71       26.68      6.00 o 
  11   6   6       15.15       13.19      2.75 o 
  12   6   6        3.17        5.94      2.56 o 
  13   6   6       23.98       25.80     10.17 o 
  14   6   6      254.74      231.90      8.66 o 
  15   6   6     1577.50     1631.03     28.19 o 
  16   6   6       11.81       16.14      3.89 o 
  17   6   6       30.42       27.29      3.88 o 
  18   6   6       76.95       73.59      8.54 o 
  19   6   6      195.14      179.39     12.46 o 
  20   6   6       32.60       53.07      8.34 o 
  21   6   6       12.38        2.60     15.11 o 
  22   6   6        0.00        9.56      9.42 o 
  23   6   6       33.24       42.75      9.96 o 
   1   7   6      241.82      243.50     11.91 o 
   2   7   6      967.76      974.21     13.69 o 
   3   7   6       89.84       89.24      4.05 o 
   4   7   6      518.17      484.68      8.02 o 
   5   7   6      433.57      451.82      8.04 o 
   6   7   6      221.08      211.10      4.94 o 
   7   7   6      959.45      945.81     13.15 o 
   8   7   6      229.31      203.76     15.69 o 
   9   7   6        0.76       14.22      4.24 o 
  10   7   6       19.66       20.49      3.03 o 
  11   7   6      335.03      303.96      9.02 o 
  12   7   6        3.38       -2.17      3.39 o 
  13   7   6       10.53        2.48      3.75 o 
  14   7   6        3.13        8.20      3.52 o 
  15   7   6      142.01      121.53      5.70 o 
  16   7   6        0.38        4.80      3.79 o 
  17   7   6       60.95       60.22      6.84 o 
  18   7   6       76.99      101.65      9.47 o 
  19   7   6        0.14        3.14      9.34 o 
  20   7   6        4.76        6.79      8.09 o 
  21   7   6      101.65      123.14     13.90 o 
  22   7   6        4.88        1.36      7.58 o 
   0   8   6     1046.80     1055.13     21.36 o 
   1   8   6       36.14       31.72      8.56 o 
   2   8   6     1121.11     1073.48     14.98 o 
   3   8   6      212.97      204.11      4.99 o 
   4   8   6      246.31      249.37      6.18 o 
   5   8   6     1751.39     1659.94     22.86 o 
   6   8   6     1217.79     1217.58     30.26 o 
   7   8   6      371.71      379.37      8.23 o 
   8   8   6      113.86      102.01      4.59 o 
   9   8   6      438.44      429.85      9.09 o 
  10   8   6      355.21      336.13      9.94 o 
  11   8   6     1542.32     1521.06     26.58 o 
  12   8   6      447.63      456.52     11.15 o 
  13   8   6      151.59      142.42      6.26 o 
  14   8   6        3.59        0.01      5.34 o 
  15   8   6       59.57       60.51      9.54 o 
  16   8   6        0.46        3.62     11.47 o 
  17   8   6      868.34      906.53     25.65 o 
  18   8   6      153.80      161.50     18.32 o 
  19   8   6        1.31       -4.18      7.02 o 
  20   8   6       14.54        8.87      8.01 o 
  21   8   6       47.18       38.35      9.21 o 
   1   9   6       12.74        6.12      4.52 o 
   2   9   6       88.45       68.03      5.85 o 
   3   9   6      220.83      206.88      5.59 o 
   4   9   6        4.61       10.16      3.81 o 
   5   9   6       37.86       38.90      3.51 o 
   6   9   6      131.76      123.10      4.97 o 
   7   9   6       36.57       37.40      4.11 o 
   8   9   6       11.47       17.48      8.84 o 
   9   9   6       14.31       29.20      8.14 o 
  10   9   6       67.45       60.47      4.65 o 
  11   9   6       87.38       88.31      7.80 o 
  12   9   6      127.42      152.84      8.00 o 
  13   9   6        0.05        3.06      8.06 o 
  14   9   6       60.88       71.60      5.97 o 
  15   9   6       50.85       60.57      6.53 o 
  16   9   6       32.38       18.02     17.53 o 
  17   9   6        4.97        0.87      9.54 o 
  18   9   6        0.97        4.49      9.42 o 
  19   9   6      151.92      179.40     12.34 o 
   0  10   6      690.98      596.45     16.90 o 
   1  10   6      523.20      491.30     10.30 o 
   2  10   6       13.97       20.71      4.15 o 
   3  10   6     1679.85     1626.30     25.65 o 
   4  10   6       75.66       66.04      5.19 o 
   5  10   6      154.36      134.82     13.24 o 
   6  10   6       32.85       24.36      5.12 o 
   7  10   6       53.68       43.91      6.32 o 
   8  10   6       11.67       15.95      6.39 o 
   9  10   6       42.98       44.28      6.65 o 
  10  10   6       81.97       67.05      7.63 o 
  11  10   6       69.45       77.02      6.12 o 
  12  10   6       50.27       63.18      7.31 o 
  13  10   6        2.11       -1.91      7.61 o 
  14  10   6        4.01       11.82      5.29 o 
  15  10   6       79.11      108.67     10.36 o 
  16  10   6      139.73      154.89     12.79 o 
  17  10   6       18.30       18.96     11.30 o 
  18  10   6       48.04       48.99     12.02 o 
   1  11   6        0.90        3.57      9.56 o 
   2  11   6        9.93       16.52      4.82 o 
   3  11   6        9.12        3.53      3.88 o 
   4  11   6       23.87       31.62      4.97 o 
   5  11   6       18.18       15.83      5.36 o 
   6  11   6      108.11      123.01     10.03 o 
   7  11   6      140.50      149.65     10.86 o 
   8  11   6        0.29       -3.55      5.52 o 
   9  11   6       37.00       38.11     19.03 o 
  10  11   6      365.80      358.81     11.56 o 
  11  11   6       66.09       56.84     19.83 o 
  12  11   6        1.23        0.77      6.07 o 
  13  11   6        0.40        3.70      8.36 o 
  14  11   6        0.01       -2.19      4.75 o 
  15  11   6        9.93       13.19     13.19 o 
  16  11   6      122.09       98.59     11.65 o 
   0  12   6        0.54       -4.16      6.55 o 
   1  12   6        2.88        5.15      5.79 o 
   2  12   6      100.82       88.91     17.70 o 
   3  12   6       14.19       24.36      7.70 o 
   4  12   6        5.29        5.73      8.97 o 
   5  12   6       15.12       14.58      6.91 o 
   6  12   6        0.34        4.84     17.34 o 
   7  12   6       21.03       21.68      7.92 o 
   8  12   6        5.27        0.70      7.08 o 
   9  12   6       69.51      109.71     31.64 o 
  10  12   6        1.72       -6.35      6.35 o 
  11  12   6      131.03      140.65      9.04 o 
  12  12   6       23.75       24.54      6.78 o 
  13  12   6       11.69       -3.05      6.02 o 
  14  12   6       94.68       96.62     10.28 o 
   1  13   6       95.18      103.76      9.87 o 
   2  13   6      296.55      291.38     20.61 o 
   3  13   6        2.94        6.20      7.41 o 
   4  13   6      224.15      222.08     12.68 o 
   5  13   6       97.57       92.87     10.59 o 
   6  13   6      224.27      217.14     28.27 o 
   7  13   6        3.98        6.37      8.10 o 
   8  13   6       61.94       53.10     10.23 o 
   9  13   6       29.30       32.43      6.49 o 
  10  13   6        3.52        7.18      9.93 o 
  11  13   6       29.23       28.85     17.35 o 
   0  14   6      636.42      730.86     42.09 o 
   1  14   6      171.93      193.88     15.29 o 
   2  14   6       67.70       76.83     12.07 o 
   3  14   6      109.33      111.38     12.89 o 
   4  14   6      105.80      113.90     14.60 o 
   5  14   6       79.37       96.49     11.05 o 
   6  14   6      300.08      271.51     18.62 o 
   7  14   6        2.37       -7.80     12.30 o 
   1   1   7        0.03        5.53      1.04 o 
   2   1   7      608.07      619.18     13.31 o 
   3   1   7       19.96       23.28      2.65 o 
   4   1   7       13.50       18.85      0.77 o 
   5   1   7      916.74     1008.48     10.10 o 
   6   1   7       75.57      104.10      2.11 o 
   7   1   7     3091.01     3170.61     39.91 o 
   8   1   7       36.73       32.63      2.93 o 
   9   1   7       78.37       71.52      1.86 o 
  10   1   7       28.51       24.40      1.40 o 
  11   1   7       47.13       58.67      1.44 o 
  12   1   7      321.51      332.52      4.55 o 
  13   1   7      292.35      293.23      4.55 o 
  14   1   7      489.66      483.05      9.11 o 
  15   1   7       88.77       92.27      3.49 o 
  16   1   7      426.37      406.19      7.62 o 
  17   1   7       40.92       40.73      3.52 o 
  18   1   7      180.76      155.02      5.75 o 
  19   1   7      227.74      230.37      7.60 o 
  20   1   7        0.72        4.77      7.03 o 
  21   1   7        7.91       11.37     11.22 o 
  22   1   7       27.96       33.21     17.31 o 
  23   1   7       20.88       16.17     15.86 o 
  24   1   7       22.86        7.43     14.45 o 
   0   2   7     1237.43     1399.68     18.13 o 
   1   2   7     1078.84     1172.10     10.44 o 
   2   2   7      589.65      576.76      5.88 o 
   3   2   7        2.91        2.09      1.93 o 
   4   2   7       38.23       26.26      0.93 o 
   5   2   7      344.06      369.95      5.33 o 
   6   2   7      132.72      135.35      3.81 o 
   7   2   7       11.89       14.15      1.29 o 
   8   2   7      397.90      376.84      9.74 o 
   9   2   7      353.40      361.63      7.25 o 
  10   2   7      448.25      459.13     14.11 o 
  11   2   7      890.39      936.63     13.83 o 
  12   2   7     1622.26     1612.33     22.02 o 
  13   2   7       30.76       24.59      1.36 o 
  14   2   7       48.94       36.41      1.63 o 
  15   2   7       18.77        8.26      2.11 o 
  16   2   7       61.21       68.78      3.29 o 
  17   2   7      160.49      186.00      6.58 o 
  18   2   7        0.02        0.19      5.38 o 
  19   2   7        0.02        2.31      9.86 o 
  20   2   7      213.22      204.12     19.04 o 
  21   2   7       37.82       42.18      6.45 o 
  22   2   7        0.39       -3.89      7.79 o 
  23   2   7        8.36      -10.55     12.74 o 
  24   2   7       19.39       21.48     20.37 o 
   1   3   7     1656.14     1744.86     17.28 o 
   2   3   7      339.82      335.71      4.44 o 
   3   3   7      529.43      615.34     10.32 o 
   4   3   7      342.90      332.68      5.70 o 
   5   3   7       26.58       20.15      2.24 o 
   6   3   7      135.87      111.22      3.47 o 
   7   3   7      161.43      167.83      3.77 o 
   8   3   7      290.76      296.34      5.43 o 
   9   3   7       70.22       56.81      2.56 o 
  10   3   7       47.03       39.47      3.02 o 
  11   3   7       31.79       28.90      2.89 o 
  12   3   7       25.74       40.87      2.55 o 
  13   3   7       13.51       20.40      4.77 o 
  14   3   7       11.04       12.69      1.16 o 
  15   3   7       28.25       38.34      2.65 o 
  16   3   7       45.55       38.22      4.83 o 
  17   3   7        0.81        3.41     12.71 o 
  18   3   7       70.61       68.98     10.19 o 
  19   3   7      121.33      114.63      7.81 o 
  20   3   7      150.54      146.93     28.48 o 
  21   3   7       36.88       39.32      7.69 o 
  22   3   7      214.66      187.90     11.09 o 
  23   3   7       92.36      123.85     35.36 o 
  24   3   7       11.72      -10.94     17.61 o 
   0   4   7     2496.18     2612.32     35.36 o 
   1   4   7        0.01        1.24      1.73 o 
   2   4   7      219.74      222.33      5.65 o 
   3   4   7     1422.29     1278.31     13.94 o 
   4   4   7      103.54       98.67      2.92 o 
   5   4   7       95.55       96.33      2.72 o 
   6   4   7     2090.28     2118.21     25.59 o 
   7   4   7      287.74      302.00      5.63 o 
   8   4   7       24.70       21.43      1.32 o 
   9   4   7        0.02        0.43      3.11 o 
  10   4   7      196.13      212.16      3.80 o 
  11   4   7        8.81        9.39      2.21 o 
  12   4   7      597.07      588.71      8.66 o 
  13   4   7      152.72      179.41     10.10 o 
  14   4   7      354.31      330.94      6.81 o 
  15   4   7        1.06        4.16      1.86 o 
  16   4   7        0.02        2.93     10.62 o 
  17   4   7      156.49      152.03      7.18 o 
  18   4   7      113.67      119.88      6.50 o 
  19   4   7       15.31       22.36     11.94 o 
  20   4   7      270.80      297.66     11.90 o 
  21   4   7        2.55        9.72     11.35 o 
  22   4   7        5.86        3.52      6.44 o 
  23   4   7       47.91       47.91      8.58 o 
  24   4   7       38.22       28.39     14.00 o 
   1   5   7       18.35       12.06      2.41 o 
   2   5   7      744.78      680.33      8.93 o 
   3   5   7       25.89       17.82      1.95 o 
   4   5   7       35.45       47.20      2.57 o 
   5   5   7       23.85       19.82      1.85 o 
   6   5   7      344.88      317.53      5.33 o 
   7   5   7     3495.67     3513.17     61.55 o 
   8   5   7      647.64      621.22     12.10 o 
   9   5   7        5.85        1.80      1.84 o 
  10   5   7      224.75      237.27      4.80 o 
  11   5   7       81.19       81.58      2.60 o 
  12   5   7      347.21      315.91      6.43 o 
  13   5   7      560.71      569.37     11.97 o 
  14   5   7       56.45       40.31      8.72 o 
  15   5   7        1.73        4.35      3.46 o 
  16   5   7        1.09        5.48     10.19 o 
  17   5   7      420.34      440.89     13.19 o 
  18   5   7      211.02      207.90     21.87 o 
  19   5   7       51.95       50.27      7.98 o 
  20   5   7       12.27       14.21     14.42 o 
  21   5   7       28.12       20.74      7.10 o 
  22   5   7        2.13       12.60      9.41 o 
  23   5   7       98.08       74.85      8.80 o 
   0   6   7      349.39      365.94      9.27 o 
   1   6   7      117.56      115.75      3.42 o 
   2   6   7     1599.86     1513.95     24.89 o 
   3   6   7      203.68      164.72      3.73 o 
   4   6   7       17.72       16.51      2.21 o 
   5   6   7       33.17       30.46      2.74 o 
   6   6   7     1008.17      974.66     21.61 o 
   7   6   7       12.79        6.70      2.01 o 
   8   6   7      197.20      180.61      4.43 o 
   9   6   7      238.72      237.10      5.88 o 
  10   6   7     1504.27     1452.17     20.44 o 
  11   6   7      200.56      184.20      6.76 o 
  12   6   7      937.52      942.15     13.26 o 
  13   6   7      668.36      663.85     10.50 o 
  14   6   7      778.04      785.71     17.94 o 
  15   6   7      126.13      142.43     11.31 o 
  16   6   7      277.85      275.32     27.55 o 
  17   6   7      140.20      151.15      7.64 o 
  18   6   7      245.56      256.21     13.54 o 
  19   6   7       22.18       31.45     22.90 o 
  20   6   7      323.18      305.72     13.14 o 
  21   6   7      184.87      182.34     11.66 o 
  22   6   7        0.21       -1.68      4.79 o 
   1   7   7      697.27      679.14     11.46 o 
   2   7   7      558.06      557.85      9.24 o 
   3   7   7      185.14      175.47      4.29 o 
   4   7   7     1078.92     1071.62     23.20 o 
   5   7   7      308.84      283.58      8.45 o 
   6   7   7        2.83        6.38      2.49 o 
   7   7   7      415.98      396.19     13.73 o 
   8   7   7      408.14      372.62      7.98 o 
   9   7   7        0.19       -2.80      2.80 o 
  10   7   7     1142.66     1120.68     21.41 o 
  11   7   7      198.68      191.11      5.73 o 
  12   7   7       50.87       54.56      4.38 o 
  13   7   7       76.36       69.72      4.22 o 
  14   7   7        0.07        1.37      2.94 o 
  15   7   7      241.04      265.57     24.05 o 
  16   7   7       53.78       52.99     11.02 o 
  17   7   7       65.25       74.48      7.79 o 
  18   7   7      501.59      502.49     17.28 o 
  19   7   7        0.24        5.56      7.46 o 
  20   7   7      107.29      119.12     10.73 o 
  21   7   7      797.08      773.67     27.82 o 
   0   8   7      210.39      211.09      9.03 o 
   1   8   7       26.24       32.31      3.60 o 
   2   8   7      244.26      251.23      7.37 o 
   3   8   7       81.45       66.46      4.52 o 
   4   8   7     1110.79     1119.35     17.94 o 
   5   8   7      276.41      284.70      6.45 o 
   6   8   7        0.26        1.20      2.93 o 
   7   8   7       25.63       24.04      5.53 o 
   8   8   7       53.29       54.07      3.72 o 
   9   8   7      375.19      346.81     10.65 o 
  10   8   7      368.75      364.16     10.86 o 
  11   8   7      124.24      113.78      5.60 o 
  12   8   7       48.29       43.97     10.19 o 
  13   8   7      399.75      406.07     10.78 o 
  14   8   7       97.21       88.36      7.22 o 
  15   8   7      155.58      153.27     10.04 o 
  16   8   7       76.24       77.66      7.08 o 
  17   8   7       20.48       29.04      6.74 o 
  18   8   7       38.19       42.00      8.33 o 
  19   8   7       59.12       48.22      9.42 o 
  20   8   7       84.87       83.28      9.68 o 
   1   9   7       12.89       13.07      4.95 o 
   2   9   7        4.01        3.17      3.22 o 
   3   9   7       75.14       61.00      4.21 o 
   4   9   7      808.84      783.01     21.76 o 
   5   9   7      207.58      210.26      6.30 o 
   6   9   7       39.35       30.34      3.72 o 
   7   9   7        5.27        4.16      4.00 o 
   8   9   7      821.59      854.87     16.99 o 
   9   9   7      103.17      119.57      6.44 o 
  10   9   7       56.28       52.53      5.02 o 
  11   9   7       28.31       22.86      4.29 o 
  12   9   7        4.65        6.63      4.49 o 
  13   9   7       45.23       35.99      4.58 o 
  14   9   7       72.25       88.72      6.22 o 
  15   9   7        7.17        2.36      7.00 o 
  16   9   7       62.80       72.23      7.90 o 
  17   9   7      522.42      563.14     81.27 o 
  18   9   7      300.08      294.74     15.17 o 
  19   9   7        6.60        5.87     23.95 o 
   0  10   7       17.49       15.83      5.92 o 
   1  10   7      494.16      469.13     17.98 o 
   2  10   7      177.26      174.12      7.81 o 
   3  10   7        0.65        0.48      3.48 o 
   4  10   7        0.41       -0.99      6.42 o 
   5  10   7       51.80       49.72      5.16 o 
   6  10   7       47.62       62.53      5.46 o 
   7  10   7       43.46       43.39      6.72 o 
   8  10   7       18.20       22.79     10.92 o 
   9  10   7       27.03       36.24      6.69 o 
  10  10   7      137.35      136.08      9.65 o 
  11  10   7      118.33      129.43      6.81 o 
  12  10   7       51.63       50.29      5.38 o 
  13  10   7        1.27       -4.13      9.42 o 
  14  10   7        0.04       -6.21      6.21 o 
  15  10   7      111.82      119.42     11.23 o 
  16  10   7       27.98       30.53     15.96 o 
  17  10   7       14.30        5.63      9.88 o 
  18  10   7       34.31       37.07      8.81 o 
   1  11   7        9.53       12.30      4.11 o 
   2  11   7      269.07      268.87      8.42 o 
   3  11   7       18.02       17.06      5.34 o 
   4  11   7       23.00       31.41      5.96 o 
   5  11   7       18.80       17.74      5.40 o 
   6  11   7      231.80      220.25     11.78 o 
   7  11   7       63.67       83.48      8.40 o 
   8  11   7        0.01        3.68      5.70 o 
   9  11   7       47.00       45.88     14.18 o 
  10  11   7       35.94       38.94      6.41 o 
  11  11   7      239.07      245.80     22.12 o 
  12  11   7       17.78       31.66      8.67 o 
  13  11   7       64.88       68.18     12.98 o 
  14  11   7      166.76      188.45     12.38 o 
  15  11   7        2.86       17.35     10.56 o 
  16  11   7       68.36       55.13     11.56 o 
   0  12   7        4.35       16.81      7.24 o 
   1  12   7       13.96       13.75      7.81 o 
   2  12   7       33.53       23.30      7.39 o 
   3  12   7      167.75      191.41      9.94 o 
   4  12   7       12.27       24.29      7.17 o 
   5  12   7        6.51       12.79     10.67 o 
   6  12   7       10.56        6.38     19.74 o 
   7  12   7       46.06       47.36      7.55 o 
   8  12   7      249.70      226.34     28.94 o 
   9  12   7        1.69       -3.62     19.21 o 
  10  12   7       16.58       24.21      6.53 o 
  11  12   7       94.26       93.12      9.08 o 
  12  12   7        1.89       -2.85      6.42 o 
  13  12   7       43.44       24.54      8.22 o 
   1  13   7        3.94       10.60      9.53 o 
   2  13   7       62.48       73.87     11.73 o 
   3  13   7       37.05       34.10      8.72 o 
   4  13   7       40.56       38.25     12.92 o 
   5  13   7        1.72       -8.09     10.98 o 
   6  13   7       13.58        4.94     20.97 o 
   7  13   7       31.01       31.26      8.24 o 
   8  13   7        5.18        6.17     15.66 o 
   9  13   7        7.91        4.93     12.46 o 
  10  13   7       25.23       47.58     13.45 o 
   1  14   7       52.88       72.57     13.35 o 
   2  14   7       90.50       94.21     20.10 o 
   3  14   7        6.18       -1.50     14.39 o 
   4  14   7      245.52      220.25     16.93 o 
   5  14   7       24.14       35.00     12.27 o 
   6  14   7      188.58      103.42     17.95 o 
   0   0   8    30746.15    31052.06   1042.39 o 
   1   0   8     4765.46     4827.44     50.47 o 
   2   0   8     1782.61     1819.29     20.64 o 
   3   0   8      370.59      326.06      5.00 o 
   4   0   8      858.93      872.76     11.25 o 
   5   0   8       54.94       63.84      1.94 o 
   6   0   8     2129.80     2293.83     28.15 o 
   7   0   8      450.10      390.83      6.16 o 
   8   0   8      532.61      514.18      7.84 o 
   9   0   8      253.09      252.11      4.94 o 
  10   0   8        1.89        3.29      0.87 o 
  11   0   8        4.14        2.99      1.20 o 
  12   0   8      863.74      831.35     12.95 o 
  13   0   8      332.60      375.93      8.71 o 
  14   0   8       15.99       10.80      2.03 o 
  15   0   8       22.90       21.48      2.39 o 
  16   0   8      430.45      424.37     11.40 o 
  17   0   8       81.10       75.09      5.38 o 
  18   0   8      390.87      365.28     12.56 o 
  19   0   8      192.44      189.55     17.62 o 
  20   0   8       22.14        9.27     11.37 o 
  21   0   8       11.04       15.83     12.54 o 
  22   0   8      364.56      357.38     29.44 o 
  23   0   8        4.43       21.18     14.96 o 
  24   0   8      216.48      205.59     25.79 o 
   1   1   8      542.86      552.20      5.65 o 
   2   1   8     3149.86     3427.92     27.21 o 
   3   1   8      869.46      834.38     11.98 o 
   4   1   8      951.38      986.21      8.81 o 
   5   1   8       15.41        7.78      2.09 o 
   6   1   8      139.48      154.04      2.57 o 
   7   1   8       53.46       48.11      1.86 o 
   8   1   8      210.86      222.00      3.81 o 
   9   1   8      574.05      559.81      9.42 o 
  10   1   8      514.17      578.51      8.77 o 
  11   1   8       20.38       18.21      1.72 o 
  12   1   8       95.47       62.28      3.58 o 
  13   1   8     1956.97     1856.22     23.11 o 
  14   1   8      247.47      247.31      5.18 o 
  15   1   8       24.58       26.49      2.57 o 
  16   1   8       44.66       38.78      6.60 o 
  17   1   8       15.39       10.48      3.41 o 
  18   1   8       17.77       28.93      4.53 o 
  19   1   8       98.10       85.99     21.44 o 
  20   1   8       19.80       18.72      9.08 o 
  21   1   8       43.66       53.95     11.21 o 
  22   1   8       45.01       39.55      9.81 o 
  23   1   8       22.78        9.57     10.15 o 
  24   1   8        3.59       -9.89      9.89 o 
   0   2   8     1202.72     1350.92     16.51 o 
   1   2   8      599.17      728.05      7.26 o 
   2   2   8     1035.83     1101.64     10.12 o 
   3   2   8     3889.82     4318.58     40.96 o 
   4   2   8     1965.67     2167.25     19.36 o 
   5   2   8      667.64      692.30      8.02 o 
   6   2   8       86.04       80.68      2.52 o 
   7   2   8     1856.97     2046.13     22.66 o 
   8   2   8     1547.18     1578.44     44.61 o 
   9   2   8     1640.04     1715.99     21.21 o 
  10   2   8     2321.70     2411.13     28.05 o 
  11   2   8       14.02       12.30      2.18 o 
  12   2   8       70.92       71.51      2.79 o 
  13   2   8     1317.59     1303.75     18.09 o 
  14   2   8      250.79      236.63      4.69 o 
  15   2   8       55.37       70.91      7.15 o 
  16   2   8      813.78      836.70     27.66 o 
  17   2   8      108.99      109.30      5.43 o 
  18   2   8      111.47      113.38      7.53 o 
  19   2   8       47.94       55.86     10.71 o 
  20   2   8       16.59       17.95      5.77 o 
  21   2   8        1.27       -9.11      9.11 o 
  22   2   8        1.91       -3.08      9.96 o 
  23   2   8        7.11        3.01      9.53 o 
  24   2   8       44.66       46.30     10.59 o 
   1   3   8      187.76      161.64      2.84 o 
   2   3   8      777.07      908.83     13.55 o 
   3   3   8      331.15      357.92      7.55 o 
   4   3   8      170.40      193.44      3.65 o 
   5   3   8        0.97        5.51      0.93 o 
   6   3   8       10.11       11.86      1.81 o 
   7   3   8     2391.57     2249.18     27.09 o 
   8   3   8       20.68       25.98      2.20 o 
   9   3   8        6.41       15.92      2.09 o 
  10   3   8       23.98       15.43      3.29 o 
  11   3   8      116.09      113.79      4.62 o 
  12   3   8       43.67       42.77      2.94 o 
  13   3   8        4.46       11.03      2.64 o 
  14   3   8      119.24      117.98      7.15 o 
  15   3   8      787.18      742.77     13.42 o 
  16   3   8      431.75      420.03      9.27 o 
  17   3   8        7.31       10.41      4.62 o 
  18   3   8        3.94        3.30      4.18 o 
  19   3   8       71.28       80.23     24.07 o 
  20   3   8        4.18       -2.78      6.59 o 
  21   3   8     1009.27     1062.16     35.78 o 
  22   3   8       12.79        3.62     14.49 o 
  23   3   8       47.60       33.20     14.36 o 
  24   3   8        3.04      -10.14     18.49 o 
   0   4   8      233.41      240.17      6.97 o 
   1   4   8      111.18      109.64      2.78 o 
   2   4   8       37.62       27.92      2.00 o 
   3   4   8       43.59       40.69      2.54 o 
   4   4   8      174.19      159.03      4.38 o 
   5   4   8       97.23      109.03      3.15 o 
   6   4   8     1688.23     1720.40     20.78 o 
   7   4   8      212.94      217.63      3.68 o 
   8   4   8      397.69      399.63     17.53 o 
   9   4   8      627.33      594.61     17.73 o 
  10   4   8       10.55        6.39      2.53 o 
  11   4   8      111.23      117.08      3.83 o 
  12   4   8        0.00        3.24      3.16 o 
  13   4   8      174.48      161.25      7.00 o 
  14   4   8       12.41        7.32      2.37 o 
  15   4   8       17.59       15.44      4.07 o 
  16   4   8      329.08      344.15     10.28 o 
  17   4   8        0.01        6.10      8.24 o 
  18   4   8      127.07      119.52     23.32 o 
  19   4   8       46.65       42.66      6.39 o 
  20   4   8       62.05       78.84      7.92 o 
  21   4   8       16.43       13.05      7.29 o 
  22   4   8        8.57        5.87     12.88 o 
  23   4   8      242.03      245.41     19.11 o 
   1   5   8      451.68      463.74      6.85 o 
   2   5   8      157.71      175.54      3.64 o 
   3   5   8       82.99       86.46      4.05 o 
   4   5   8      213.26      210.60      9.77 o 
   5   5   8        2.24        2.69      1.72 o 
   6   5   8       34.12       40.13      2.25 o 
   7   5   8     4866.98     4795.34     56.92 o 
   8   5   8      108.49       90.49      3.83 o 
   9   5   8      104.09      104.85      7.31 o 
  10   5   8       80.35       82.85      3.02 o 
  11   5   8      112.94      122.15      3.04 o 
  12   5   8      630.32      617.40     10.63 o 
  13   5   8       42.74       51.18      3.44 o 
  14   5   8       16.47       14.70      3.50 o 
  15   5   8      116.15      118.66      8.51 o 
  16   5   8      428.52      454.03     16.77 o 
  17   5   8       86.78       73.54      6.15 o 
  18   5   8       19.70       30.93      5.10 o 
  19   5   8       85.82       65.92      8.05 o 
  20   5   8      103.35      113.88      8.44 o 
  21   5   8      131.29      129.35     10.62 o 
  22   5   8       30.81       44.23      8.69 o 
  23   5   8        6.38      -11.97     11.97 o 
   0   6   8      620.22      631.60     13.04 o 
   1   6   8     1739.53     1783.69     22.44 o 
   2   6   8       20.02       29.65      2.70 o 
   3   6   8     2755.56     2650.23     32.09 o 
   4   6   8      465.76      478.22      7.97 o 
   5   6   8        6.72        7.81      2.14 o 
   6   6   8     1540.04     1493.69     21.41 o 
   7   6   8      860.34      811.55     18.74 o 
   8   6   8      247.63      266.70      5.95 o 
   9   6   8      348.61      350.60      7.29 o 
  10   6   8      181.19      181.27      4.91 o 
  11   6   8      440.61      415.43      8.09 o 
  12   6   8      256.61      268.79     10.86 o 
  13   6   8      327.54      323.85      6.67 o 
  14   6   8       19.30       13.43      3.67 o 
  15   6   8      844.39      849.42     56.99 o 
  16   6   8      362.39      405.91     12.07 o 
  17   6   8        0.74       -5.39      5.39 o 
  18   6   8        6.15       -3.15      7.78 o 
  19   6   8      406.52      408.53     37.04 o 
  20   6   8      359.99      349.19     41.91 o 
  21   6   8       39.00       47.98     14.94 o 
  22   6   8       71.45       56.81     11.52 o 
   1   7   8      197.90      193.53      9.62 o 
   2   7   8       95.76       95.55      3.49 o 
   3   7   8      392.17      384.97     11.52 o 
   4   7   8      294.79      294.91      5.67 o 
   5   7   8       87.62       94.99      4.18 o 
   6   7   8      277.52      266.57      6.48 o 
   7   7   8      150.97      141.81      4.75 o 
   8   7   8      644.99      681.63     14.03 o 
   9   7   8       19.88       17.68      3.32 o 
  10   7   8        3.49        8.15      3.17 o 
  11   7   8      805.07      828.87     14.09 o 
  12   7   8       53.47       50.56      3.49 o 
  13   7   8       85.67       80.40      3.65 o 
  14   7   8       34.81       42.37      5.07 o 
  15   7   8       16.14       21.53      5.63 o 
  16   7   8       14.65       26.78      8.11 o 
  17   7   8       66.59       79.37      7.20 o 
  18   7   8       13.92        2.51     17.20 o 
  19   7   8        2.46       26.25     13.63 o 
  20   7   8       50.70       58.01      8.96 o 
  21   7   8       40.68       44.32      9.50 o 
   0   8   8       34.15       21.18      4.46 o 
   1   8   8        3.89       -1.21      9.26 o 
   2   8   8     1713.12     1697.70     31.38 o 
   3   8   8       25.98       12.19      3.57 o 
   4   8   8      665.70      687.43     13.04 o 
   5   8   8      168.79      154.19      5.01 o 
   6   8   8      412.29      416.05     11.34 o 
   7   8   8      584.27      555.84     11.94 o 
   8   8   8      741.16      735.14     15.45 o 
   9   8   8       11.16       12.40      4.20 o 
  10   8   8      407.23      407.22     16.81 o 
  11   8   8      367.69      370.75     11.34 o 
  12   8   8        0.38        0.84      3.00 o 
  13   8   8      124.37      130.34      6.79 o 
  14   8   8      334.09      350.84     26.12 o 
  15   8   8        8.93       16.33      6.71 o 
  16   8   8        3.71        6.59      7.48 o 
  17   8   8       78.41       95.75      9.35 o 
  18   8   8        0.66       -0.03     10.14 o 
  19   8   8       34.93       44.94      9.85 o 
  20   8   8       87.69       75.97      9.72 o 
   1   9   8       33.61       34.86      3.85 o 
   2   9   8       23.69       26.41      6.18 o 
   3   9   8       51.35       43.44      3.71 o 
   4   9   8        0.60        4.43      6.60 o 
   5   9   8      405.47      398.46      8.94 o 
   6   9   8       28.28       33.67      4.73 o 
   7   9   8      660.55      655.65     14.00 o 
   8   9   8       60.09       60.27      5.98 o 
   9   9   8       10.23       21.70     10.61 o 
  10   9   8       18.96       20.14      4.06 o 
  11   9   8        0.19       -2.06      3.22 o 
  12   9   8        1.30        6.38      4.21 o 
  13   9   8        2.30       19.88      6.13 o 
  14   9   8       12.23       16.97      6.23 o 
  15   9   8       56.73       52.75      7.54 o 
  16   9   8       66.53       84.52      7.50 o 
  17   9   8      212.25      222.05     11.99 o 
  18   9   8        0.00       10.81      8.56 o 
  19   9   8        4.18       14.51     11.04 o 
   0  10   8      248.93      219.20     10.23 o 
   1  10   8        1.65        1.12      4.50 o 
   2  10   8      223.46      227.75      6.82 o 
   3  10   8       36.53       42.14      6.13 o 
   4  10   8      287.22      326.75     10.61 o 
   5  10   8       12.72        1.43      4.79 o 
   6  10   8       65.63       77.69      7.81 o 
   7  10   8       37.37       34.76      5.60 o 
   8  10   8      109.80      138.24     27.30 o 
   9  10   8        4.38       -0.54      4.74 o 
  10  10   8      310.52      316.46     12.80 o 
  11  10   8      209.26      187.95      7.37 o 
  12  10   8      373.43      370.73     16.66 o 
  13  10   8        2.20       -3.41      6.73 o 
  14  10   8       42.96       52.33     17.38 o 
  15  10   8      306.90      299.49     35.91 o 
  16  10   8       42.02       40.44      9.01 o 
  17  10   8       10.81       12.85      7.72 o 
   1  11   8       28.78       21.80      5.35 o 
   2  11   8        0.57       11.81     13.73 o 
   3  11   8       28.35       33.92      5.74 o 
   4  11   8      503.58      474.86     25.85 o 
   5  11   8      331.05      306.81     11.29 o 
   6  11   8       41.59       54.99      6.10 o 
   7  11   8       13.76       11.89      6.58 o 
   8  11   8      487.13      540.02     15.30 o 
   9  11   8        8.71       14.60      7.15 o 
  10  11   8       67.33       86.66      7.28 o 
  11  11   8       20.92       18.60      5.26 o 
  12  11   8       14.78       38.06     12.59 o 
  13  11   8       12.22       15.12      7.62 o 
  14  11   8      102.24      106.12     16.93 o 
  15  11   8       17.28       45.19     11.77 o 
   0  12   8       76.76       61.39     10.29 o 
   1  12   8      157.08      161.30     17.08 o 
   2  12   8       11.10       13.80     11.70 o 
   3  12   8        3.08       13.60      6.18 o 
   4  12   8      147.56      128.72      9.32 o 
   5  12   8      160.56      169.49      8.82 o 
   6  12   8      129.23      149.30     43.18 o 
   7  12   8        0.06        5.87      7.75 o 
   8  12   8       20.10       23.14      9.44 o 
   9  12   8       16.17       28.39      7.35 o 
  10  12   8       11.52       10.36     10.90 o 
  11  12   8        4.65       21.89      6.63 o 
  12  12   8       22.43       24.11     10.32 o 
  13  12   8       27.30       30.56     10.33 o 
   1  13   8       10.93       11.93      9.79 o 
   2  13   8        8.91       20.67     10.10 o 
   3  13   8        2.43        6.73      9.59 o 
   4  13   8       13.56        7.75     11.07 o 
   5  13   8       13.02       14.82     11.08 o 
   6  13   8        0.54        1.61      8.44 o 
   7  13   8       75.37       77.81     15.77 o 
   8  13   8       15.07       19.15     10.12 o 
   9  13   8        9.95       16.04      9.56 o 
  10  13   8        1.52        6.28      9.03 o 
   0  14   8      395.07      429.36     36.56 o 
   1  14   8        0.33       13.96     24.35 o 
   2  14   8      277.81      297.71     19.51 o 
   3  14   8      152.22      152.51     15.38 o 
   4  14   8       59.95       76.59     19.39 o 
   1   1   9      587.07      609.45      6.32 o 
   2   1   9     4340.31     4467.93     38.16 o 
   3   1   9      291.02      294.51      4.14 o 
   4   1   9      311.47      322.22      4.34 o 
   5   1   9      365.83      424.45     12.88 o 
   6   1   9       94.14      102.54      2.62 o 
   7   1   9       46.43       46.36      2.11 o 
   8   1   9      209.46      206.54      4.41 o 
   9   1   9      204.66      209.90      4.44 o 
  10   1   9      199.69      184.20      9.15 o 
  11   1   9      750.50      722.99     11.62 o 
  12   1   9       58.07       61.33      2.59 o 
  13   1   9      393.27      360.67      6.44 o 
  14   1   9      131.40      118.56      3.35 o 
  15   1   9      612.77      625.62     13.87 o 
  16   1   9      243.34      236.07      6.10 o 
  17   1   9       21.50       25.28      6.61 o 
  18   1   9       93.98       95.75      5.72 o 
  19   1   9        4.98        4.49     10.98 o 
  20   1   9        1.14        8.17      9.86 o 
  21   1   9       89.25       98.15     13.16 o 
  22   1   9      115.09      133.95     14.31 o 
  23   1   9       37.16       33.81     29.84 o 
  24   1   9        6.26       14.03     14.59 o 
   0   2   9     2871.63     3098.02     42.36 o 
   1   2   9      416.87      406.04      4.93 o 
   2   2   9     2255.67     2319.61     21.21 o 
   3   2   9      336.13      317.76      4.30 o 
   4   2   9      465.14      473.54      5.57 o 
   5   2   9       24.33       18.26      1.59 o 
   6   2   9      291.25      299.76      5.09 o 
   7   2   9       48.72       46.50      6.52 o 
   8   2   9      442.30      408.21      6.56 o 
   9   2   9      727.45      678.83     10.17 o 
  10   2   9       76.58       86.63      3.40 o 
  11   2   9      344.13      312.85      5.83 o 
  12   2   9      398.17      382.20      6.93 o 
  13   2   9      159.95      139.91      3.61 o 
  14   2   9      143.42      146.82      4.29 o 
  15   2   9        4.29        1.45      2.67 o 
  16   2   9       10.35       18.52      4.20 o 
  17   2   9      158.09      151.10      6.27 o 
  18   2   9       41.50       42.62     12.67 o 
  19   2   9       14.84       13.04      4.90 o 
  20   2   9        4.06        8.32     21.88 o 
  21   2   9      255.76      267.21     29.53 o 
  22   2   9      503.26      493.00     25.91 o 
  23   2   9       55.59       73.30     11.78 o 
   1   3   9       32.28       42.62      1.98 o 
   2   3   9     1071.56     1117.27     13.08 o 
   3   3   9      301.49      301.34      9.93 o 
   4   3   9      167.33      158.77      3.66 o 
   5   3   9      819.61      836.21      9.83 o 
   6   3   9        8.29        6.72      3.13 o 
   7   3   9      328.12      342.29      6.42 o 
   8   3   9       64.34       53.61      2.75 o 
   9   3   9      114.26      106.83      3.60 o 
  10   3   9       19.94       23.17      3.59 o 
  11   3   9       12.67       19.48      3.06 o 
  12   3   9       53.69       53.09      3.80 o 
  13   3   9       37.39       42.63      2.72 o 
  14   3   9       81.61       90.58      3.60 o 
  15   3   9      640.30      664.73     12.84 o 
  16   3   9       84.04       81.52      4.41 o 
  17   3   9      116.07      107.98     13.07 o 
  18   3   9        3.24        4.26      5.45 o 
  19   3   9      352.31      330.03     19.73 o 
  20   3   9       37.18       47.66      8.65 o 
  21   3   9        6.01        1.08     13.38 o 
  22   3   9        0.01      -11.01     11.01 o 
  23   3   9        9.12       14.43     10.06 o 
   0   4   9       61.09       48.82      3.38 o 
   1   4   9      287.06      320.89      5.20 o 
   2   4   9        1.73        4.34      1.69 o 
   3   4   9      879.70      756.51     13.34 o 
   4   4   9      116.84      110.65      2.79 o 
   5   4   9      744.64      686.09     10.19 o 
   6   4   9        1.98        3.59      1.36 o 
   7   4   9      145.16      142.92      4.36 o 
   8   4   9      594.13      559.89     21.33 o 
   9   4   9        9.64        6.16      2.71 o 
  10   4   9       49.63       44.70      2.78 o 
  11   4   9       54.32       46.43      5.38 o 
  12   4   9      252.21      261.99      6.29 o 
  13   4   9      169.25      156.71      4.88 o 
  14   4   9      219.69      228.22      5.65 o 
  15   4   9        0.05       -1.57      3.71 o 
  16   4   9       19.39       19.67      8.83 o 
  17   4   9       53.45       53.35     11.86 o 
  18   4   9      229.71      203.45      9.66 o 
  19   4   9      145.40      144.19      9.44 o 
  20   4   9        1.57        5.91      7.00 o 
  21   4   9       15.21        4.42      8.53 o 
  22   4   9       90.30      110.62     30.65 o 
  23   4   9        4.67       -0.84     16.87 o 
   1   5   9       84.95       69.36      8.80 o 
   2   5   9     3001.71     2877.75     69.80 o 
   3   5   9      545.31      548.28     20.18 o 
   4   5   9      313.58      237.47      4.33 o 
   5   5   9      127.90      122.95     10.93 o 
   6   5   9        0.69        0.64      1.90 o 
   7   5   9        1.24        2.74      1.58 o 
   8   5   9     1375.44     1298.26     18.67 o 
   9   5   9        0.00        0.36      2.53 o 
  10   5   9        0.57        0.75      3.19 o 
  11   5   9      337.68      322.05      7.02 o 
  12   5   9      123.71      108.38      7.87 o 
  13   5   9        7.41        5.77      3.36 o 
  14   5   9      132.10      133.31      5.45 o 
  15   5   9      153.34      140.40      5.90 o 
  16   5   9       25.95       30.06     11.94 o 
  17   5   9       16.39       23.22      5.17 o 
  18   5   9       46.80       44.12      6.85 o 
  19   5   9       83.67       94.91      9.23 o 
  20   5   9      107.60      139.54     12.82 o 
  21   5   9       27.79       11.70      6.50 o 
  22   5   9      185.91      200.68     24.98 o 
   0   6   9      182.36      184.35      6.10 o 
   1   6   9      487.09      481.37     11.02 o 
   2   6   9     1546.26     1542.45     26.55 o 
   3   6   9     4091.16     3851.01    143.63 o 
   4   6   9        0.00        4.76      2.31 o 
   5   6   9      335.96      321.78      6.54 o 
   6   6   9      921.48      910.45     13.28 o 
   7   6   9     2500.01     2448.44     31.68 o 
   8   6   9      261.50      237.50     10.17 o 
   9   6   9      946.07      905.35     13.00 o 
  10   6   9      691.55      650.83     10.62 o 
  11   6   9       21.88       21.32      4.05 o 
  12   6   9      505.98      485.85     16.75 o 
  13   6   9      849.44      897.96     15.39 o 
  14   6   9      791.70      768.27     17.62 o 
  15   6   9       26.42       25.55      5.09 o 
  16   6   9       12.38       13.08      5.33 o 
  17   6   9      141.70      157.67      8.42 o 
  18   6   9       37.53       30.23     18.41 o 
  19   6   9      251.13      283.57     17.46 o 
  20   6   9       47.66       56.91      9.00 o 
  21   6   9        1.02        7.99     11.46 o 
   1   7   9      615.39      575.62     14.93 o 
   2   7   9     1016.84      912.47     13.05 o 
   3   7   9      882.73      786.59     15.57 o 
   4   7   9       61.82       77.12      3.86 o 
   5   7   9     1065.00     1023.47     15.42 o 
   6   7   9      232.21      212.60      5.78 o 
   7   7   9      317.98      295.66      7.03 o 
   8   7   9      465.15      439.85      9.92 o 
   9   7   9       35.04       28.25      3.29 o 
  10   7   9        0.53       -1.66      3.58 o 
  11   7   9        0.55       -2.43      2.43 o 
  12   7   9       22.88       24.56      4.62 o 
  13   7   9       26.86       37.61      4.49 o 
  14   7   9      180.23      193.63     14.30 o 
  15   7   9      256.44      251.73      9.87 o 
  16   7   9       20.63       16.84      9.71 o 
  17   7   9      489.19      519.93     15.20 o 
  18   7   9       75.09       69.39     12.92 o 
  19   7   9      386.19      404.08     24.07 o 
  20   7   9       39.67       55.61      9.86 o 
  21   7   9       12.63        5.68     13.79 o 
   0   8   9     1232.94     1166.93     24.83 o 
   1   8   9       12.42       17.73      5.30 o 
   2   8   9      267.77      226.64      7.01 o 
   3   8   9       84.79       72.13      4.18 o 
   4   8   9        0.01       -0.77      3.59 o 
   5   8   9      256.91      238.57      6.31 o 
   6   8   9       77.62       70.93     17.92 o 
   7   8   9       15.28       13.22      4.58 o 
   8   8   9       26.20       24.15      4.30 o 
   9   8   9      158.87      164.32      7.28 o 
  10   8   9       75.71       71.72      5.48 o 
  11   8   9      210.98      197.85      6.29 o 
  12   8   9        0.02       -1.25      9.86 o 
  13   8   9       34.64       30.51      5.86 o 
  14   8   9      591.90      609.07     36.06 o 
  15   8   9        2.77        3.64      5.72 o 
  16   8   9       20.30       27.15      8.99 o 
  17   8   9      129.40      141.33     15.02 o 
  18   8   9      233.56      238.39     11.79 o 
  19   8   9        5.22        4.56     10.51 o 
   1   9   9       31.25       36.19      3.93 o 
   2   9   9       37.68       46.68      4.00 o 
   3   9   9       49.33       36.93      4.37 o 
   4   9   9        2.93        3.10      3.33 o 
   5   9   9       50.41       42.69      5.08 o 
   6   9   9       24.98       32.65      4.95 o 
   7   9   9      296.29      291.49      8.91 o 
   8   9   9        5.79        5.80      5.85 o 
   9   9   9      148.06      153.58      6.89 o 
  10   9   9        6.14        5.41      3.66 o 
  11   9   9      413.57      387.53      9.79 o 
  12   9   9        0.03       -0.50      5.22 o 
  13   9   9      118.33      144.20      8.78 o 
  14   9   9       35.94       39.49     18.91 o 
  15   9   9        0.00       -0.75      6.24 o 
  16   9   9       30.59       42.19     18.13 o 
  17   9   9        9.94       -0.25      7.61 o 
  18   9   9       64.12       53.27     22.17 o 
   0  10   9        9.95       -2.36      8.05 o 
   1  10   9        7.26       10.91      4.94 o 
   2  10   9       53.75       57.92      4.65 o 
   3  10   9       38.60       32.71      5.78 o 
   4  10   9       14.25        3.78      5.67 o 
   5  10   9      107.79      105.00     21.41 o 
   6  10   9      111.22      123.13     13.70 o 
   7  10   9      167.44      177.78      7.86 o 
   8  10   9      314.95      331.55     11.05 o 
   9  10   9        5.72        3.64      5.67 o 
  10  10   9        3.12        4.28      4.50 o 
  11  10   9        1.82        2.68      7.60 o 
  12  10   9       85.05      110.22     19.61 o 
  13  10   9       35.56       41.39     23.95 o 
  14  10   9        9.82       19.75      6.99 o 
  15  10   9        1.37        1.68      7.29 o 
  16  10   9        3.41       -3.77      9.14 o 
  17  10   9        5.97       19.43     12.16 o 
   1  11   9        8.01       -3.27      4.72 o 
   2  11   9        1.07       -0.55      5.68 o 
   3  11   9        1.36        7.79      6.02 o 
   4  11   9       68.42       60.37      6.13 o 
   5  11   9       80.27       79.74      6.67 o 
   6  11   9       32.41       40.01      6.53 o 
   7  11   9       50.49       52.70      8.77 o 
   8  11   9       73.93       81.37      7.29 o 
   9  11   9       14.17       16.67     16.80 o 
  10  11   9       43.24       49.07      6.04 o 
  11  11   9        2.47       -6.95      7.73 o 
  12  11   9       12.36        6.44      7.17 o 
  13  11   9      165.02      191.33     11.17 o 
  14  11   9       12.39       20.13      7.89 o 
  15  11   9      135.56      120.96     13.20 o 
   0  12   9      245.27      262.67     16.24 o 
   1  12   9      280.73      312.90     21.63 o 
   2  12   9        6.84        0.59      8.97 o 
   3  12   9      350.52      369.64     12.12 o 
   4  12   9        8.34        3.65      7.93 o 
   5  12   9        3.75       -0.11      7.31 o 
   6  12   9       22.59       23.97      7.60 o 
   7  12   9      407.27      378.12     64.62 o 
   8  12   9      120.45      123.07     25.31 o 
   9  12   9        0.16       -6.28      6.28 o 
  10  12   9      140.15      125.95     10.17 o 
  11  12   9       32.72       24.10     15.74 o 
  12  12   9       24.64       25.19      9.71 o 
   1  13   9        0.60       -4.85      8.30 o 
   2  13   9        2.12       -6.44      8.19 o 
   3  13   9       75.83       82.15     10.98 o 
   4  13   9        0.07        7.18      9.54 o 
   5  13   9        8.65       -1.20      8.32 o 
   6  13   9        1.52      -10.11     10.11 o 
   7  13   9       37.00       48.21     11.07 o 
   8  13   9        4.05       -0.75     24.65 o 
   9  13   9       10.41       20.07     14.09 o 
   0  14   9      227.99      186.23     26.45 o 
   1  14   9       96.53       95.95     14.61 o 
   2  14   9       21.17       33.57     18.25 o 
   0   0  10      596.79      601.53     12.71 o 
   1   0  10     3123.76     3159.94     38.89 o 
   2   0  10      233.23      242.86      4.85 o 
   3   0  10     2807.23     2991.13     37.84 o 
   4   0  10       45.89       45.26      2.09 o 
   5   0  10     1060.68     1091.39     17.14 o 
   6   0  10       11.59       16.51      1.82 o 
   7   0  10     1570.47     1517.22     21.57 o 
   8   0  10       32.44       34.16      4.46 o 
   9   0  10      502.79      511.84     12.54 o 
  10   0  10      355.49      339.31     10.20 o 
  11   0  10      134.74      109.49      5.44 o 
  12   0  10      904.95      877.87     20.49 o 
  13   0  10       13.34       15.29      4.46 o 
  14   0  10      274.05      221.26      8.23 o 
  15   0  10      763.31      792.91     22.41 o 
  16   0  10        0.34       -5.92      5.92 o 
  17   0  10      941.01      979.02     30.31 o 
  18   0  10       60.07       42.75     13.10 o 
  19   0  10       12.84       34.16     12.95 o 
  20   0  10       23.85       36.86     19.74 o 
  21   0  10       13.81       16.51     17.44 o 
  22   0  10       14.19       57.38     20.70 o 
  23   0  10      167.68      103.78     25.37 o 
   1   1  10      170.88      213.21      3.51 o 
   2   1  10     2322.23     2207.23     23.53 o 
   3   1  10      338.19      351.86      4.59 o 
   4   1  10        2.58        0.13      0.99 o 
   5   1  10        0.39        0.79      0.80 o 
   6   1  10      407.12      390.00      5.91 o 
   7   1  10      552.08      533.02      7.67 o 
   8   1  10      189.50      168.60      3.66 o 
   9   1  10       73.71       76.86      3.38 o 
  10   1  10      297.33      294.42      8.90 o 
  11   1  10      256.76      230.47      8.95 o 
  12   1  10      159.91      156.94      3.94 o 
  13   1  10       51.96       43.75      2.29 o 
  14   1  10       43.26       53.05      3.15 o 
  15   1  10      806.32      829.29     13.15 o 
  16   1  10      230.31      231.73      6.52 o 
  17   1  10      330.76      303.23     11.68 o 
  18   1  10       27.25       47.41     12.10 o 
  19   1  10       73.32       62.92     11.26 o 
  20   1  10      160.12      206.12     15.03 o 
  21   1  10        9.03       25.70     11.13 o 
  22   1  10       86.02       90.95     16.06 o 
  23   1  10        0.22       -2.86     14.13 o 
   0   2  10     2062.51     2148.73     28.87 o 
   1   2  10     2638.98     2809.57     26.58 o 
   2   2  10       36.77       47.89      2.24 o 
   3   2  10        0.51        5.96      1.36 o 
   4   2  10      595.59      566.76      7.27 o 
   5   2  10     1414.61     1431.57     17.59 o 
   6   2  10      167.04      144.17      4.08 o 
   7   2  10     1653.96     1704.68     21.45 o 
   8   2  10      639.96      638.60     14.87 o 
   9   2  10       13.62       18.85      2.36 o 
  10   2  10      122.05      136.56      4.08 o 
  11   2  10       97.84      100.72      3.25 o 
  12   2  10        3.07       -2.12      2.24 o 
  13   2  10      452.50      500.53      8.15 o 
  14   2  10       94.91      106.89      4.03 o 
  15   2  10        2.24        4.98      2.64 o 
  16   2  10      223.44      229.52      6.00 o 
  17   2  10       17.66       27.46      7.72 o 
  18   2  10       14.81        8.05     12.27 o 
  19   2  10        7.07       20.92     11.87 o 
  20   2  10      313.02      307.62     19.54 o 
  21   2  10       13.13       17.69     16.93 o 
  22   2  10       40.15       58.55     24.61 o 
  23   2  10       44.27       81.94     28.36 o 
   1   3  10      382.59      411.70      5.69 o 
   2   3  10      163.29      180.49      4.19 o 
   3   3  10        0.02        2.69      1.47 o 
   4   3  10      370.07      343.32     10.55 o 
   5   3  10      108.21      105.59      2.38 o 
   6   3  10     2987.62     2963.24     69.68 o 
   7   3  10       42.64       39.34      4.29 o 
   8   3  10      695.62      683.14     15.38 o 
   9   3  10      173.53      168.65      6.31 o 
  10   3  10      816.10      833.62     13.49 o 
  11   3  10       90.96       72.01      4.13 o 
  12   3  10      839.84      826.70     16.93 o 
  13   3  10      872.99      873.24     16.38 o 
  14   3  10      373.17      366.78      7.64 o 
  15   3  10      119.44      131.40     16.04 o 
  16   3  10      732.97      748.34     13.76 o 
  17   3  10       21.43       24.34      4.43 o 
  18   3  10      256.77      251.35     11.32 o 
  19   3  10      185.32      200.64     23.95 o 
  20   3  10        0.99        4.69     12.81 o 
  21   3  10       34.97       21.45     14.32 o 
  22   3  10      644.44      614.49     28.17 o 
  23   3  10        2.93        2.66     11.67 o 
   0   4  10      550.52      595.61     11.82 o 
   1   4  10      833.62      834.36     10.60 o 
   2   4  10        8.79        4.16      2.39 o 
   3   4  10        5.88        4.49      1.88 o 
   4   4  10        1.00        3.97      3.59 o 
   5   4  10      950.51      860.22     13.70 o 
   6   4  10      469.13      494.48      7.75 o 
   7   4  10      139.96      115.79      4.47 o 
   8   4  10        4.94        1.46      2.83 o 
   9   4  10     1401.88     1344.28     19.26 o 
  10   4  10        0.86       -3.63      7.31 o 
  11   4  10      963.64      982.89     15.72 o 
  12   4  10       88.92       94.17      4.27 o 
  13   4  10       36.98       41.31      3.60 o 
  14   4  10        4.32        8.91      3.36 o 
  15   4  10        9.29        6.53      3.51 o 
  16   4  10        0.83       -5.09      5.09 o 
  17   4  10       10.63       11.37      9.11 o 
  18   4  10       17.59       24.14      4.98 o 
  19   4  10       95.49      132.71      9.22 o 
  20   4  10       66.63       52.17     12.03 o 
  21   4  10        1.20        8.13     13.30 o 
  22   4  10        7.03       30.26     10.52 o 
   1   5  10       66.45       66.03      3.81 o 
   2   5  10      140.53      133.30      6.60 o 
   3   5  10       43.19       34.10      2.63 o 
   4   5  10     1910.05     1957.83     44.40 o 
   5   5  10       72.31       57.55      6.66 o 
   6   5  10        7.46       12.39      1.46 o 
   7   5  10      419.21      414.74      6.41 o 
   8   5  10     1860.36     1868.11     27.64 o 
   9   5  10       77.12       89.22      4.37 o 
  10   5  10       68.49       69.45      9.60 o 
  11   5  10       39.54       34.54      4.65 o 
  12   5  10      335.15      320.39      9.27 o 
  13   5  10        4.51        6.63      3.59 o 
  14   5  10      200.70      214.14      9.12 o 
  15   5  10        0.14       -2.69      5.33 o 
  16   5  10       63.07       68.41      5.52 o 
  17   5  10       15.54       19.41      6.55 o 
  18   5  10        4.67        7.13     22.32 o 
  19   5  10       35.03       34.23     12.73 o 
  20   5  10       63.59       66.36     11.17 o 
  21   5  10       36.93       33.78     16.48 o 
  22   5  10      117.30       66.36     20.01 o 
   0   6  10       70.59       90.83      4.61 o 
   1   6  10     1314.03     1300.97     16.49 o 
   2   6  10       55.13       55.72      3.25 o 
   3   6  10      151.55      147.43     12.27 o 
   4   6  10       20.54       37.74      2.63 o 
   5   6  10       29.24       30.85      2.49 o 
   6   6  10       51.56       66.38      6.73 o 
   7   6  10     1667.69     1594.68     22.90 o 
   8   6  10      190.48      191.27      4.94 o 
   9   6  10      813.56      801.50     12.27 o 
  10   6  10        4.23        5.81      4.21 o 
  11   6  10       99.28      113.09      8.80 o 
  12   6  10        4.13        5.82      3.15 o 
  13   6  10      490.02      513.36     11.67 o 
  14   6  10      159.17      139.75     12.34 o 
  15   6  10       12.13       21.89     11.67 o 
  16   6  10       87.78       93.56      7.73 o 
  17   6  10       14.56       20.24      7.19 o 
  18   6  10      101.69       81.67      8.69 o 
  19   6  10      220.19      201.55     19.54 o 
  20   6  10      144.15      134.18     16.90 o 
  21   6  10       11.89       -3.40      9.89 o 
   1   7  10      264.24      273.39      6.26 o 
   2   7  10       17.51       19.28      3.35 o 
   3   7  10        3.39       -1.37      2.94 o 
   4   7  10      146.43      141.40      5.02 o 
   5   7  10        0.98        3.70      2.86 o 
   6   7  10       24.17       28.03     12.43 o 
   7   7  10       28.31       31.93      4.41 o 
   8   7  10       50.42       52.72      4.78 o 
   9   7  10       12.55       20.67      5.22 o 
  10   7  10        5.98       11.84      4.49 o 
  11   7  10      102.89      104.43      5.12 o 
  12   7  10       18.63       17.37      3.90 o 
  13   7  10       68.50       69.93      9.50 o 
  14   7  10       13.19       14.48      5.32 o 
  15   7  10        2.48       -1.80      5.39 o 
  16   7  10      116.63      114.60      7.18 o 
  17   7  10        0.64       -0.71      8.88 o 
  18   7  10      117.09      156.39     25.61 o 
  19   7  10        4.30        5.87      8.48 o 
  20   7  10        0.21        7.74     15.38 o 
   0   8  10       51.38       54.03      5.33 o 
   1   8  10      218.86      197.37      5.81 o 
   2   8  10        3.06        0.26      2.99 o 
   3   8  10       11.99        6.96      3.90 o 
   4   8  10       48.32       49.33      4.36 o 
   5   8  10      696.74      709.26     24.02 o 
   6   8  10      923.44      922.70     19.68 o 
   7   8  10      469.64      449.05     11.06 o 
   8   8  10        1.29       13.38      7.45 o 
   9   8  10       54.12       58.24      3.84 o 
  10   8  10        4.58        4.64      3.89 o 
  11   8  10     1563.06     1623.32     27.09 o 
  12   8  10        0.31       -2.27      7.18 o 
  13   8  10      400.43      416.56     12.04 o 
  14   8  10        0.17        2.63      8.66 o 
  15   8  10       41.54       48.12      7.26 o 
  16   8  10        0.88       -0.12      7.34 o 
  17   8  10      283.88      282.96     12.68 o 
  18   8  10       80.75      102.00      9.24 o 
  19   8  10        6.67        0.81      2.94 o 
   1   9  10       47.42       55.39      5.24 o 
   2   9  10       58.80       58.05      6.31 o 
   3   9  10       52.61       52.87      8.80 o 
   4   9  10        0.34       -2.35      5.06 o 
   5   9  10       66.53       66.30      6.80 o 
   6   9  10       11.64       10.11      5.58 o 
   7   9  10      118.30      126.77      9.65 o 
   8   9  10        3.11        9.29      8.68 o 
   9   9  10       71.11       68.52      9.95 o 
  10   9  10      347.34      334.51      8.81 o 
  11   9  10        0.73        1.20      4.52 o 
  12   9  10        0.19        2.47      5.50 o 
  13   9  10       21.85       26.09      6.53 o 
  14   9  10       17.11       12.94      7.04 o 
  15   9  10       20.23       39.58      7.60 o 
  16   9  10      140.30      126.33      9.14 o 
  17   9  10       23.13       29.39      9.09 o 
  18   9  10       19.64       16.31     30.19 o 
   0  10  10      654.85      692.09     20.94 o 
   1  10  10       12.27        1.80      4.68 o 
   2  10  10        0.49        7.23      5.07 o 
   3  10  10     2368.02     2509.68     43.26 o 
   4  10  10       89.22      104.66      7.52 o 
   5  10  10      171.62      146.31      7.32 o 
   6  10  10      523.85      564.02     14.40 o 
   7  10  10       53.39       61.73     13.49 o 
   8  10  10        0.30        2.94      5.37 o 
   9  10  10      115.99      145.97      7.31 o 
  10  10  10      361.26      386.90     14.33 o 
  11  10  10       61.88       73.97      7.28 o 
  12  10  10       23.33       26.10      6.70 o 
  13  10  10       18.25       18.09      6.49 o 
  14  10  10       93.60       95.27     10.95 o 
  15  10  10      222.87      227.70     14.84 o 
  16  10  10       26.29       30.36     10.07 o 
   1  11  10      481.14      534.01     32.00 o 
   2  11  10        4.00       -6.09      6.09 o 
   3  11  10       33.04       37.45      6.31 o 
   4  11  10       45.31       69.24     11.08 o 
   5  11  10      126.16      148.72      8.09 o 
   6  11  10        0.02        2.06      5.37 o 
   7  11  10        3.43        3.47     17.62 o 
   8  11  10       73.80       60.76      8.37 o 
   9  11  10        7.87        5.95      4.13 o 
  10  11  10        0.17       14.69      7.65 o 
  11  11  10      189.33      242.31     11.64 o 
  12  11  10        1.07       -8.86     10.00 o 
  13  11  10       53.53       30.28     13.94 o 
  14  11  10        7.73       10.73      8.06 o 
   0  12  10       72.18       55.59     12.39 o 
   1  12  10        0.06       -1.08      8.06 o 
   2  12  10        0.61        2.49      7.25 o 
   3  12  10        3.14       17.09     12.12 o 
   4  12  10        0.20        4.60     12.09 o 
   5  12  10        0.43        0.37      7.29 o 
   6  12  10      107.24      121.56     14.96 o 
   7  12  10       18.42        2.68      6.76 o 
   8  12  10        1.32       -2.12     14.64 o 
   9  12  10        1.91        5.97      9.42 o 
  10  12  10       45.58       36.45      8.97 o 
  11  12  10       19.44       10.88      8.69 o 
   1  13  10        5.35        0.73      7.69 o 
   2  13  10        5.13       -7.99      7.99 o 
   3  13  10        1.21        4.83     17.68 o 
   4  13  10        2.95       -8.74      8.74 o 
   5  13  10        2.96        5.95      8.95 o 
   6  13  10       53.48       33.18     12.36 o 
   7  13  10       21.08       21.48     14.12 o 
   1   1  11        0.77        0.15      1.63 o 
   2   1  11      320.28      325.90      4.62 o 
   3   1  11      443.05      476.73      6.42 o 
   4   1  11        3.64        5.30      1.33 o 
   5   1  11       82.99       83.51      2.21 o 
   6   1  11       11.71       14.09      1.88 o 
   7   1  11        1.17        0.33      1.65 o 
   8   1  11      423.55      378.64      6.41 o 
   9   1  11       19.20       17.01      2.23 o 
  10   1  11       94.09       76.27      3.37 o 
  11   1  11        1.50        2.01      3.87 o 
  12   1  11     1136.92     1102.90     16.19 o 
  13   1  11      438.40      441.75      8.99 o 
  14   1  11      273.90      257.99      6.47 o 
  15   1  11       12.15       19.50      3.39 o 
  16   1  11        2.10       11.78      5.24 o 
  17   1  11       34.05       45.43     14.58 o 
  18   1  11      389.44      385.34     36.44 o 
  19   1  11       88.83      111.84     12.90 o 
  20   1  11      233.82      214.56     24.50 o 
  21   1  11      181.27      212.78     30.34 o 
  22   1  11        2.54       -4.89     16.27 o 
  23   1  11        0.51        2.12     21.60 o 
   0   2  11     1808.02     1691.76     24.20 o 
   1   2  11      574.14      606.66      7.23 o 
   2   2  11       30.94       32.49      2.06 o 
   3   2  11       36.00       38.33      3.08 o 
   4   2  11       76.68       68.56      3.66 o 
   5   2  11     1149.66     1021.02     11.87 o 
   6   2  11     3760.72     3562.69     39.65 o 
   7   2  11        0.00       -2.20      2.20 o 
   8   2  11      569.73      570.45      9.62 o 
   9   2  11       16.82       19.85      6.01 o 
  10   2  11      259.82      257.52      5.20 o 
  11   2  11      273.00      288.84      5.93 o 
  12   2  11     2074.49     2066.39     27.20 o 
  13   2  11        1.59        3.34      4.62 o 
  14   2  11       65.24       65.99      3.37 o 
  15   2  11      171.97      189.86      6.91 o 
  16   2  11      932.04      954.88     17.71 o 
  17   2  11       94.95       93.96     10.53 o 
  18   2  11      371.76      372.45     52.89 o 
  19   2  11      122.75      151.07     15.53 o 
  20   2  11        0.03      -10.28     10.28 o 
  21   2  11      152.78      150.50     18.13 o 
  22   2  11      206.16      203.27     22.92 o 
   1   3  11      988.36      924.96     10.77 o 
   2   3  11       93.29      104.38      2.62 o 
   3   3  11       74.28       72.38      2.47 o 
   4   3  11      405.18      393.37     11.35 o 
   5   3  11     1414.36     1409.32     16.46 o 
   6   3  11      709.95      714.46     13.90 o 
   7   3  11        4.73        0.10      2.82 o 
   8   3  11      340.23      317.90      6.67 o 
   9   3  11       11.59       12.10      3.28 o 
  10   3  11      275.87      265.85      8.20 o 
  11   3  11      591.12      607.55     10.20 o 
  12   3  11      166.13      147.93      4.55 o 
  13   3  11      313.19      300.82      6.49 o 
  14   3  11      101.76      102.18      4.02 o 
  15   3  11       78.45       88.34      4.48 o 
  16   3  11       34.53       28.89      3.41 o 
  17   3  11      355.23      362.86     10.85 o 
  18   3  11        1.87       -0.80     19.28 o 
  19   3  11        9.38       -2.72     15.11 o 
  20   3  11       12.92       32.34     14.14 o 
  21   3  11      421.12      453.69     45.77 o 
  22   3  11       36.55       53.03     21.82 o 
   0   4  11      775.00      829.35     14.93 o 
   1   4  11       88.47       72.85      2.80 o 
   2   4  11        0.40        5.30      1.88 o 
   3   4  11      209.44      183.73      7.96 o 
   4   4  11        7.76       14.47      1.92 o 
   5   4  11      150.18      155.92      6.06 o 
   6   4  11      502.98      526.62     21.03 o 
   7   4  11       89.39       87.38      4.09 o 
   8   4  11        7.15        9.29      2.80 o 
   9   4  11       76.34       68.45      6.27 o 
  10   4  11      216.66      199.73      9.30 o 
  11   4  11       38.59       34.55      3.57 o 
  12   4  11     1096.58     1068.91     15.93 o 
  13   4  11       42.97       43.42      3.27 o 
  14   4  11        0.05       -0.97      2.87 o 
  15   4  11        5.08        1.62      3.51 o 
  16   4  11        0.03        3.35     11.05 o 
  17   4  11        0.69        3.05      5.43 o 
  18   4  11      360.71      362.60     23.75 o 
  19   4  11      153.53      191.32     15.08 o 
  20   4  11       65.86       87.25     11.21 o 
  21   4  11       63.74       34.69     22.15 o 
  22   4  11        3.11       -5.69     10.11 o 
   1   5  11       52.31       39.20      3.98 o 
   2   5  11       31.54       24.29      2.70 o 
   3   5  11      166.28      169.63      3.90 o 
   4   5  11      213.20      189.63      6.19 o 
   5   5  11      111.87      107.28      9.09 o 
   6   5  11        9.49       14.21      1.93 o 
   7   5  11      433.15      395.62     11.28 o 
   8   5  11       28.72       31.11      3.59 o 
   9   5  11      179.22      181.21      5.90 o 
  10   5  11      300.43      285.80     16.36 o 
  11   5  11       17.59       23.47      3.84 o 
  12   5  11       51.25       67.77      7.84 o 
  13   5  11      131.58      125.98      9.27 o 
  14   5  11      167.20      161.92      6.75 o 
  15   5  11       13.95       12.44      4.37 o 
  16   5  11      159.82      144.90      8.74 o 
  17   5  11       72.88       71.87      7.48 o 
  18   5  11        0.44       -5.63      5.63 o 
  19   5  11        0.61       -6.96      6.96 o 
  20   5  11       18.86       -9.91      9.91 o 
  21   5  11       32.93       46.15     14.91 o 
   0   6  11       95.34       62.47      4.37 o 
   1   6  11      242.65      187.42      8.93 o 
   2   6  11      611.36      508.68      8.22 o 
   3   6  11       81.06       73.61      3.89 o 
   4   6  11     1076.20      950.84     40.75 o 
   5   6  11       44.08       42.53      3.13 o 
   6   6  11      697.16      644.30     12.00 o 
   7   6  11      464.24      472.19      9.78 o 
   8   6  11      781.87      730.15     14.96 o 
   9   6  11       19.32       19.06      4.10 o 
  10   6  11       80.63       74.79      4.44 o 
  11   6  11      117.14      129.21      5.69 o 
  12   6  11      894.71      873.11     16.86 o 
  13   6  11        2.99        5.69      4.77 o 
  14   6  11       18.05       20.48      4.93 o 
  15   6  11      117.89      117.88     19.06 o 
  16   6  11      211.19      214.22      8.65 o 
  17   6  11      150.26      150.99     17.04 o 
  18   6  11       30.62       20.07     15.50 o 
  19   6  11        0.34        6.11      8.09 o 
  20   6  11       39.91       50.49     12.00 o 
   1   7  11     2630.21     2316.04     30.00 o 
   2   7  11       49.60       41.56      3.44 o 
   3   7  11      109.14      106.79      6.94 o 
   4   7  11     1096.11      987.60     17.18 o 
   5   7  11     1877.59     1716.68     26.73 o 
   6   7  11      914.16      930.13     16.68 o 
   7   7  11      360.12      321.82      8.48 o 
   8   7  11        1.13       -3.87      4.02 o 
   9   7  11      401.48      378.12      9.78 o 
  10   7  11      370.44      353.04      8.49 o 
  11   7  11      513.99      485.50     10.49 o 
  12   7  11      358.00      373.75     15.98 o 
  13   7  11      256.96      259.96      9.36 o 
  14   7  11       63.84       77.63      6.08 o 
  15   7  11       14.38       10.47      6.61 o 
  16   7  11      149.74      175.24     18.16 o 
  17   7  11      527.59      510.89     16.71 o 
  18   7  11       35.42       42.03      7.18 o 
  19   7  11        8.97       17.24     33.21 o 
  20   7  11       51.14       35.87     11.32 o 
   0   8  11        0.10        0.60      4.52 o 
   1   8  11        0.22       10.19      3.86 o 
   2   8  11      413.28      400.20     11.38 o 
   3   8  11       91.54       87.90      5.70 o 
   4   8  11       67.35       48.81      5.36 o 
   5   8  11      147.58      141.27      6.41 o 
   6   8  11      286.19      244.08      9.77 o 
   7   8  11       87.14       93.94      6.38 o 
   8   8  11        1.63       -4.53      4.53 o 
   9   8  11      130.00      152.92      8.13 o 
  10   8  11      135.18      126.02      6.14 o 
  11   8  11       49.96       56.19      4.91 o 
  12   8  11        1.79       11.12      6.00 o 
  13   8  11       21.94       31.47      6.24 o 
  14   8  11      144.17      158.51      9.17 o 
  15   8  11        0.66       11.37      6.15 o 
  16   8  11      145.43      170.09     21.55 o 
  17   8  11       65.52       78.66      8.98 o 
  18   8  11       61.37       64.59      9.10 o 
   1   9  11        0.17        1.13      4.33 o 
   2   9  11      109.20      107.99      6.64 o 
   3   9  11      405.54      387.70     10.46 o 
   4   9  11        0.46       -3.43      6.28 o 
   5   9  11       51.19       47.06      6.07 o 
   6   9  11       82.90       80.61      6.24 o 
   7   9  11       89.93       72.55      6.73 o 
   8   9  11        6.89       -1.71      4.80 o 
   9   9  11       68.44       72.54      6.65 o 
  10   9  11       73.95       72.47      6.84 o 
  11   9  11      419.53      449.78     16.15 o 
  12   9  11       33.76       46.40      7.56 o 
  13   9  11       26.52       19.30      6.23 o 
  14   9  11       13.96       21.16      6.48 o 
  15   9  11        4.18        3.67      7.26 o 
  16   9  11       92.22       96.94     26.18 o 
  17   9  11       14.09       15.42      9.17 o 
   0  10  11       14.26       11.04     11.61 o 
   1  10  11       20.17       27.67      8.56 o 
   2  10  11       92.82      113.52      7.56 o 
   3  10  11       49.65       48.88      6.07 o 
   4  10  11      162.15      147.25      7.95 o 
   5  10  11      184.77      180.17     15.95 o 
   6  10  11      289.36      283.34      9.62 o 
   7  10  11       11.31        5.53      6.04 o 
   8  10  11        4.32       30.65     11.50 o 
   9  10  11      134.82      143.24      7.25 o 
  10  10  11        7.36       -3.79      5.75 o 
  11  10  11        1.05        1.97      7.19 o 
  12  10  11      104.71      103.82      9.32 o 
  13  10  11        9.09        9.71     13.40 o 
  14  10  11        0.00       -6.34      7.14 o 
  15  10  11       34.93       52.49     10.59 o 
   1  11  11       31.43       31.52      8.71 o 
   2  11  11        2.39       -2.49     11.07 o 
   3  11  11       36.13       40.67      8.62 o 
   4  11  11       11.08       13.99      7.79 o 
   5  11  11       94.14      117.00      7.97 o 
   6  11  11       95.62      112.04      7.60 o 
   7  11  11        1.27       17.80      6.30 o 
   8  11  11      246.37      244.14     14.05 o 
   9  11  11        2.79       -7.22      7.44 o 
  10  11  11       31.94       41.55     13.12 o 
  11  11  11        4.01        0.94      8.40 o 
  12  11  11      308.95      321.42     13.79 o 
  13  11  11       17.31       34.04      9.99 o 
   0  12  11       13.78       21.81     10.17 o 
   1  12  11      223.32      251.08     12.83 o 
   2  12  11       24.18       31.49      8.07 o 
   3  12  11        2.08        3.08      7.12 o 
   4  12  11       40.96       41.27      8.95 o 
   5  12  11       35.79       38.23     27.63 o 
   6  12  11       45.18       62.89     18.86 o 
   7  12  11        0.14        1.34      9.56 o 
   8  12  11      155.76      151.88     31.83 o 
   9  12  11        0.74       -7.37      7.37 o 
  10  12  11        1.13       12.78     11.93 o 
   1  13  11        0.24        0.77      8.92 o 
   2  13  11       18.57        7.55      8.38 o 
   3  13  11       87.70       84.42     22.27 o 
   4  13  11        0.12        9.27     10.74 o 
   5  13  11        2.28        7.75     15.23 o 
   6  13  11       68.36       45.98     16.18 o 
   0   0  12     1121.71     1170.49     22.50 o 
   1   0  12     3983.98     4069.05     59.59 o 
   2   0  12     2627.91     2619.41     37.19 o 
   3   0  12      265.87      288.49      7.63 o 
   4   0  12     1341.99     1388.04     21.90 o 
   5   0  12      131.14      126.79      3.89 o 
   6   0  12     2363.39     2264.09     31.26 o 
   7   0  12      113.96      121.01      3.80 o 
   8   0  12       76.59       68.06      5.71 o 
   9   0  12       72.48       74.79      5.68 o 
  10   0  12       21.14        7.18      4.82 o 
  11   0  12        9.33       17.38      4.76 o 
  12   0  12       67.43       57.65      4.73 o 
  13   0  12       29.56       30.81      4.43 o 
  14   0  12      413.81      416.56     12.71 o 
  15   0  12      556.75      548.46     16.21 o 
  16   0  12      297.24      314.93     14.12 o 
  17   0  12      178.61      200.68     11.28 o 
  18   0  12       44.73       42.51     12.86 o 
  19   0  12       89.89       52.77     15.32 o 
  20   0  12        0.43       -1.50     19.24 o 
  21   0  12      214.13      218.69     26.09 o 
  22   0  12      252.51      292.02     30.16 o 
   1   1  12        8.69        1.48      1.68 o 
   2   1  12      387.77      412.89      6.67 o 
   3   1  12      686.72      667.22      8.13 o 
   4   1  12      486.38      483.68      6.84 o 
   5   1  12      580.94      549.17      7.39 o 
   6   1  12       10.24        8.28      2.24 o 
   7   1  12     2567.44     2441.89     26.56 o 
   8   1  12      541.22      499.00     17.88 o 
   9   1  12       82.58       66.87      2.69 o 
  10   1  12       93.69       78.83      3.68 o 
  11   1  12      189.68      200.19      5.88 o 
  12   1  12      915.28      918.08     16.85 o 
  13   1  12      442.47      460.00      9.17 o 
  14   1  12       22.15       24.01      3.40 o 
  15   1  12        4.32        1.35      6.42 o 
  16   1  12       25.94       26.39      5.55 o 
  17   1  12        0.56       -8.92      8.95 o 
  18   1  12        1.77       14.75     10.55 o 
  19   1  12       94.39       92.19     12.99 o 
  20   1  12      182.38      215.61     20.70 o 
  21   1  12      316.38      342.37     83.41 o 
  22   1  12        3.62       -4.09     14.84 o 
   0   2  12     1034.57     1000.77     15.32 o 
   1   2  12      468.56      483.28      6.45 o 
   2   2  12      178.51      192.38      4.07 o 
   3   2  12      426.12      452.12     11.76 o 
   4   2  12      126.07      105.22      2.62 o 
   5   2  12      102.42      106.02      2.99 o 
   6   2  12      193.75      191.15      4.69 o 
   7   2  12       50.45       57.18      5.36 o 
   8   2  12     1412.69     1401.16     52.67 o 
   9   2  12      115.19      114.51      3.63 o 
  10   2  12      532.08      533.18     22.08 o 
  11   2  12       46.25       52.86      3.86 o 
  12   2  12      130.15      134.39      5.53 o 
  13   2  12        0.15       -3.02      4.34 o 
  14   2  12      305.77      329.93      6.79 o 
  15   2  12      128.99      117.47      9.63 o 
  16   2  12      168.06      166.71     11.62 o 
  17   2  12       48.18       46.54     18.68 o 
  18   2  12       47.66       93.16     19.69 o 
  19   2  12       58.28       65.33     14.36 o 
  20   2  12      103.01       98.67     19.45 o 
  21   2  12       17.68        1.27     12.07 o 
  22   2  12        2.68        7.73     14.58 o 
   1   3  12     3611.86     3510.78     34.03 o 
   2   3  12       21.09       22.98      1.99 o 
   3   3  12       92.89       86.76      2.62 o 
   4   3  12      328.71      321.62      5.47 o 
   5   3  12      731.30      710.64     10.38 o 
   6   3  12       66.07       68.88      8.56 o 
   7   3  12     1482.41     1447.22     18.92 o 
   8   3  12       26.19       24.91      3.29 o 
   9   3  12      778.82      747.77     11.57 o 
  10   3  12      506.39      484.98      8.57 o 
  11   3  12      752.89      722.82     12.58 o 
  12   3  12       41.37       47.89      3.05 o 
  13   3  12        0.86       -0.53      3.07 o 
  14   3  12       66.69       56.69      3.62 o 
  15   3  12       12.02       11.56     10.95 o 
  16   3  12      580.64      554.51     11.10 o 
  17   3  12        0.01       -0.62      8.55 o 
  18   3  12       28.26       27.49     11.50 o 
  19   3  12      140.53      110.21     22.17 o 
  20   3  12       74.13       66.58     15.81 o 
  21   3  12      236.40      267.54     35.24 o 
  22   3  12      145.17      140.49     44.99 o 
   0   4  12        8.10       11.04      2.63 o 
   1   4  12      409.31      361.16      7.22 o 
   2   4  12      139.73      129.78      4.14 o 
   3   4  12      198.69      196.19      7.76 o 
   4   4  12      462.96      451.88     15.71 o 
   5   4  12      186.53      177.32      3.99 o 
   6   4  12        6.03        0.57      8.05 o 
   7   4  12      382.79      390.65      7.71 o 
   8   4  12      154.36      134.64      6.67 o 
   9   4  12       22.30       14.63      5.56 o 
  10   4  12        0.02        0.44      2.58 o 
  11   4  12        0.10        1.70      3.21 o 
  12   4  12      414.44      413.81      8.45 o 
  13   4  12        2.62        1.04      2.89 o 
  14   4  12      162.85      137.52      5.32 o 
  15   4  12      165.83      171.13     11.26 o 
  16   4  12      123.63      117.18      5.94 o 
  17   4  12       85.82       86.78     16.17 o 
  18   4  12       73.43       95.33     12.63 o 
  19   4  12       11.64       13.98      9.30 o 
  20   4  12       60.92       67.39     36.36 o 
  21   4  12       81.28       91.73     12.18 o 
   1   5  12       25.08       36.71      4.77 o 
   2   5  12       49.45       51.32      3.47 o 
   3   5  12        0.97        4.84      2.30 o 
   4   5  12       93.15       72.41      2.91 o 
   5   5  12      936.19      872.12     12.76 o 
   6   5  12       13.17       13.60      1.96 o 
   7   5  12      446.76      463.63     10.43 o 
   8   5  12      475.00      435.25      8.91 o 
   9   5  12       49.06       46.37      6.72 o 
  10   5  12       23.26       20.87      4.34 o 
  11   5  12        0.65       -0.37      3.92 o 
  12   5  12      213.08      203.02      7.64 o 
  13   5  12      141.30      138.21      5.44 o 
  14   5  12       38.02       47.84      7.67 o 
  15   5  12      286.50      280.10      7.71 o 
  16   5  12       91.38       88.32      7.05 o 
  17   5  12        0.15       -0.04      4.95 o 
  18   5  12       21.07       32.35      8.78 o 
  19   5  12       26.23       39.85     21.84 o 
  20   5  12      114.00      130.89     15.63 o 
  21   5  12      147.68      142.85     26.06 o 
   0   6  12      733.19      594.77     17.71 o 
   1   6  12      240.37      176.78      8.51 o 
   2   6  12       24.29       43.82      5.15 o 
   3   6  12      173.49      149.82      7.69 o 
   4   6  12        7.56       10.82      8.20 o 
   5   6  12      237.22      217.04     17.82 o 
   6   6  12     1020.89      950.04     15.83 o 
   7   6  12       53.51       52.85      4.43 o 
   8   6  12      193.62      182.88      6.26 o 
   9   6  12       37.62       30.88     11.31 o 
  10   6  12       95.68      106.04      5.36 o 
  11   6  12      108.92       98.70      5.03 o 
  12   6  12      232.30      231.50      7.25 o 
  13   6  12       41.85       42.27      6.27 o 
  14   6  12       65.26       63.53     11.25 o 
  15   6  12       50.85       67.22      6.40 o 
  16   6  12      109.54      100.69     14.60 o 
  17   6  12      133.21      139.95      8.90 o 
  18   6  12        0.75        1.53     10.16 o 
  19   6  12      176.41      184.00     23.71 o 
  20   6  12       74.30       53.05     12.04 o 
   1   7  12        2.51        5.15      3.73 o 
   2   7  12       29.00       34.31      6.09 o 
   3   7  12       26.34       29.40      9.42 o 
   4   7  12       16.69       11.87      4.43 o 
   5   7  12      333.60      332.68     10.26 o 
   6   7  12       15.23        9.11      4.42 o 
   7   7  12      387.44      409.98     12.97 o 
   8   7  12        7.39        5.93      2.36 o 
   9   7  12       14.83       17.85      4.06 o 
  10   7  12       36.77       29.83      5.19 o 
  11   7  12      327.52      352.55     22.72 o 
  12   7  12      109.08      114.08      9.59 o 
  13   7  12        3.59        9.77      8.09 o 
  14   7  12        6.47       16.46      7.81 o 
  15   7  12       56.39       67.87      6.67 o 
  16   7  12       60.13       58.25      8.00 o 
  17   7  12      160.06      171.15     19.46 o 
  18   7  12       29.88       27.36     13.13 o 
  19   7  12        0.03        2.22     11.08 o 
   0   8  12      394.33      374.62     16.72 o 
   1   8  12      147.42      147.99      5.83 o 
   2   8  12      500.77      463.91     20.52 o 
   3   8  12       45.83       41.36      4.78 o 
   4   8  12      485.51      441.71     11.00 o 
   5   8  12       19.36       19.48      4.73 o 
   6   8  12        0.19       -5.74     14.67 o 
   7   8  12      187.55      193.84      7.31 o 
   8   8  12      832.59      837.96     38.62 o 
   9   8  12       71.38       75.48      7.64 o 
  10   8  12      243.86      235.97     13.82 o 
  11   8  12       26.95       27.28      6.00 o 
  12   8  12      112.03      108.61      6.92 o 
  13   8  12       16.00       -4.04     11.50 o 
  14   8  12      133.71      143.98      9.38 o 
  15   8  12      189.34      165.75      9.62 o 
  16   8  12        0.89       -2.95      8.41 o 
  17   8  12        3.09        2.68      6.34 o 
  18   8  12       10.01        2.69     16.18 o 
   1   9  12       36.66       46.87      7.42 o 
   2   9  12      264.44      263.78      9.03 o 
   3   9  12       91.17       98.02      7.00 o 
   4   9  12       41.50       41.27     10.28 o 
   5   9  12      202.23      177.20      9.69 o 
   6   9  12        4.04       -0.01      4.52 o 
   7   9  12       19.33       16.94      5.11 o 
   8   9  12       17.41       24.09      5.75 o 
   9   9  12       12.90       22.31      5.54 o 
  10   9  12      148.99      172.87     10.17 o 
  11   9  12       11.42       19.30     11.95 o 
  12   9  12      165.81      178.36     21.17 o 
  13   9  12        0.18        4.58      6.10 o 
  14   9  12      198.64      225.71     12.18 o 
  15   9  12        4.65       -7.51      7.51 o 
  16   9  12       84.41       71.65     15.89 o 
   0  10  12      603.42      704.00     25.70 o 
   1  10  12      276.60      293.46     13.65 o 
   2  10  12       20.52       16.53      6.09 o 
   3  10  12        2.25        3.26      6.59 o 
   4  10  12       80.72       85.42     10.04 o 
   5  10  12       31.46       36.99     17.52 o 
   6  10  12      390.14      396.76     31.76 o 
   7  10  12       23.74       37.69      7.96 o 
   8  10  12       18.78       12.65      5.87 o 
   9  10  12        7.56       10.64     11.38 o 
  10  10  12       25.54       43.20      8.80 o 
  11  10  12        0.34        6.99      6.33 o 
  12  10  12      247.26      229.96     24.16 o 
  13  10  12        9.25        9.77     24.40 o 
  14  10  12       36.78       23.23     16.78 o 
   1  11  12       56.02       75.09     22.86 o 
   2  11  12        6.05       -2.32     11.52 o 
   3  11  12       77.38       75.52      8.00 o 
   4  11  12       47.69       47.32      8.86 o 
   5  11  12      104.18      129.69     10.43 o 
   6  11  12       11.94       11.68      7.25 o 
   7  11  12      129.27      136.16      9.03 o 
   8  11  12        3.21        8.95     13.19 o 
   9  11  12      103.91      114.95      8.60 o 
  10  11  12       16.96       41.64     19.13 o 
  11  11  12       51.27       50.72      7.62 o 
  12  11  12      139.26      114.04     15.86 o 
   0  12  12      349.51      441.63     24.71 o 
   1  12  12      147.48      150.23     11.24 o 
   2  12  12       94.30       97.17      9.59 o 
   3  12  12        1.07       -7.36      7.95 o 
   4  12  12       95.24       94.65     17.34 o 
   5  12  12       22.25       15.42      7.58 o 
   6  12  12       42.35       78.41     10.53 o 
   7  12  12        0.02       -9.56      9.56 o 
   8  12  12        3.30        0.60      9.93 o 
   9  12  12       48.18       54.54     12.77 o 
   1  13  12       24.62       27.28     16.99 o 
   2  13  12       22.94        6.91     16.81 o 
   3  13  12        0.32       15.83     16.10 o 
   4  13  12        9.99       45.74     17.56 o 
   1   1  13      436.52      377.19      9.41 o 
   2   1  13     2836.56     2596.09     28.34 o 
   3   1  13      391.95      375.63      5.69 o 
   4   1  13      971.64      919.41     18.88 o 
   5   1  13      615.08      560.70      7.47 o 
   6   1  13     1020.35      913.20     32.44 o 
   7   1  13        3.65        7.06      2.41 o 
   8   1  13      777.99      707.21     11.26 o 
   9   1  13       65.19       57.52      9.15 o 
  10   1  13      407.63      422.66      8.79 o 
  11   1  13      178.51      167.61      5.38 o 
  12   1  13      568.52      562.29     11.79 o 
  13   1  13      150.77      150.31      5.84 o 
  14   1  13      350.93      349.07      9.47 o 
  15   1  13       34.36       35.95      4.93 o 
  16   1  13       42.05       40.46      5.55 o 
  17   1  13      374.57      401.57     14.90 o 
  18   1  13      148.25      168.92     13.32 o 
  19   1  13       72.70       67.94     18.83 o 
  20   1  13       13.78       14.72     11.22 o 
  21   1  13        0.99       -0.20     14.90 o 
   0   2  13     2670.29     2507.31     36.38 o 
   1   2  13      592.91      516.91      6.94 o 
   2   2  13      141.48      105.78      3.39 o 
   3   2  13     1600.90     1437.38     16.21 o 
   4   2  13       22.81       20.72      2.11 o 
   5   2  13       41.54       34.02      3.63 o 
   6   2  13     1344.00     1253.57     16.74 o 
   7   2  13      684.67      620.85     14.20 o 
   8   2  13      487.10      439.93      8.32 o 
   9   2  13      813.63      768.08     11.46 o 
  10   2  13     2181.48     2195.49     29.21 o 
  11   2  13     1243.17     1241.44     23.16 o 
  12   2  13      165.24      139.15      9.00 o 
  13   2  13       30.01       37.02      3.78 o 
  14   2  13      146.03      136.37      5.81 o 
  15   2  13      256.02      231.28      8.07 o 
  16   2  13        2.67       -5.99      5.99 o 
  17   2  13        4.57       18.63      7.12 o 
  18   2  13      119.20      110.09     23.01 o 
  19   2  13        7.67       -4.93     13.43 o 
  20   2  13       83.48       78.84     13.20 o 
  21   2  13       43.47       39.56     15.73 o 
   1   3  13      629.33      587.51      7.99 o 
   2   3  13      177.26      141.25      8.60 o 
   3   3  13      787.16      764.27      9.79 o 
   4   3  13      199.88      172.55      4.33 o 
   5   3  13       51.76       45.79      1.88 o 
   6   3  13      147.02      124.54      4.45 o 
   7   3  13      120.39      112.39      4.54 o 
   8   3  13        1.68       -1.28      3.38 o 
   9   3  13       48.82       37.69      3.46 o 
  10   3  13      472.44      451.14      9.36 o 
  11   3  13        3.80       -3.07      3.57 o 
  12   3  13       46.62       35.31      6.69 o 
  13   3  13      196.39      197.73      7.08 o 
  14   3  13      138.96      119.08      7.76 o 
  15   3  13       29.64       32.93      5.01 o 
  16   3  13       19.52       12.39      7.32 o 
  17   3  13      282.14      319.92     72.86 o 
  18   3  13        7.43       14.71     16.87 o 
  19   3  13       70.77       59.31     13.23 o 
  20   3  13       32.55       11.76     13.00 o 
  21   3  13       95.58       80.52     21.45 o 
   0   4  13       77.63       80.60      4.04 o 
   1   4  13      482.83      457.75      6.52 o 
   2   4  13       18.23       15.72      2.42 o 
   3   4  13      528.46      486.83     14.12 o 
   4   4  13      124.58       99.63      4.06 o 
   5   4  13      150.91      138.98      3.72 o 
   6   4  13       95.27       86.37      3.93 o 
   7   4  13       51.91       54.58      3.59 o 
   8   4  13      282.67      270.99      6.15 o 
   9   4  13       21.15       21.58      3.31 o 
  10   4  13      146.46      159.99      7.46 o 
  11   4  13       33.07       26.75      4.17 o 
  12   4  13        3.13        5.93      3.14 o 
  13   4  13        0.70        2.13      4.80 o 
  14   4  13       50.36       51.58      8.32 o 
  15   4  13       67.01       86.70     12.95 o 
  16   4  13       45.61       52.30     11.10 o 
  17   4  13        0.81       -3.87      8.11 o 
  18   4  13        1.92       -8.70     24.20 o 
  19   4  13      147.20      156.57     14.35 o 
  20   4  13        3.92       14.84     12.17 o 
  21   4  13        3.04       20.37     16.24 o 
   1   5  13       10.27       11.61      2.94 o 
   2   5  13     1100.89      962.54     13.26 o 
   3   5  13        0.00        2.66      2.50 o 
   4   5  13        0.00       -2.14      2.84 o 
   5   5  13      277.58      257.01      6.87 o 
   6   5  13      113.73       89.19      7.25 o 
   7   5  13        0.05        0.61      3.16 o 
   8   5  13       86.84       65.72      4.42 o 
   9   5  13        0.08        0.30      3.44 o 
  10   5  13        8.71        9.93      3.81 o 
  11   5  13      103.16       97.40      4.91 o 
  12   5  13       26.05       25.82      8.33 o 
  13   5  13      350.51      341.95     21.85 o 
  14   5  13       22.69       30.41      4.34 o 
  15   5  13       48.59       63.36      5.42 o 
  16   5  13       44.54       50.15      7.57 o 
  17   5  13        4.05       23.66     10.36 o 
  18   5  13       12.01        2.52     11.60 o 
  19   5  13       10.36       18.21     14.57 o 
  20   5  13        0.13        4.16     17.62 o 
   0   6  13     1447.75     1309.30     27.52 o 
   1   6  13        5.69        9.01      2.98 o 
   2   6  13        0.16        4.70      3.07 o 
   3   6  13       76.07       53.42      4.33 o 
   4   6  13       73.67       67.08      5.09 o 
   5   6  13      868.10      820.42     14.71 o 
   6   6  13       41.61       33.72      9.45 o 
   7   6  13      128.12      123.11      5.79 o 
   8   6  13       19.47       14.36      4.62 o 
   9   6  13      136.69      113.52      9.77 o 
  10   6  13     1121.41     1107.28     19.92 o 
  11   6  13       73.15       73.61      5.34 o 
  12   6  13       21.43       21.12      4.34 o 
  13   6  13       14.18       12.79      4.75 o 
  14   6  13        0.00        0.62      5.53 o 
  15   6  13       12.30        1.50      7.17 o 
  16   6  13      139.21      142.30     16.56 o 
  17   6  13      547.72      503.89     18.08 o 
  18   6  13        3.47        3.85     13.78 o 
  19   6  13        6.31       -9.18     12.19 o 
   1   7  13      221.27      200.31      6.94 o 
   2   7  13        0.00        1.29      4.11 o 
   3   7  13      174.49      185.89     10.37 o 
   4   7  13      154.29      164.72      8.28 o 
   5   7  13       89.21       68.26      5.88 o 
   6   7  13      207.61      190.73      7.25 o 
   7   7  13      329.53      308.30     18.97 o 
   8   7  13      111.57      116.27      8.23 o 
   9   7  13       13.03       15.34      4.74 o 
  10   7  13       88.46       84.77      6.06 o 
  11   7  13      176.93      176.31      6.64 o 
  12   7  13      504.36      516.95     12.24 o 
  13   7  13       53.83       46.99      5.69 o 
  14   7  13       11.03        7.85      6.12 o 
  15   7  13      133.66      129.95      8.75 o 
  16   7  13      167.24      143.41     21.67 o 
  17   7  13      112.21      117.55     10.01 o 
  18   7  13       27.36       23.96      7.78 o 
   0   8  13       16.76       24.29      7.84 o 
   1   8  13       42.29       36.05     11.79 o 
   2   8  13      301.51      295.78      8.86 o 
   3   8  13        1.64        9.66      5.09 o 
   4   8  13      174.46      159.15     21.61 o 
   5   8  13      195.35      208.57     16.30 o 
   6   8  13       35.59       36.36      7.91 o 
   7   8  13       59.01       59.46      5.37 o 
   8   8  13       12.81       15.11      5.18 o 
   9   8  13      165.17      165.21      6.71 o 
  10   8  13       55.30       55.53      7.18 o 
  11   8  13      309.49      282.64      8.83 o 
  12   8  13      229.08      234.65      9.51 o 
  13   8  13       18.37       22.52      5.93 o 
  14   8  13      104.14      113.07      9.11 o 
  15   8  13       35.25       30.97     24.43 o 
  16   8  13        0.64        4.49      8.19 o 
  17   8  13       69.88       44.56     12.13 o 
   1   9  13       12.71       11.95     10.52 o 
   2   9  13        3.33        0.37      6.12 o 
   3   9  13        0.76       -7.39      7.39 o 
   4   9  13        1.22       -6.53      6.53 o 
   5   9  13        3.00        6.94      5.23 o 
   6   9  13       46.52       43.32      5.60 o 
   7   9  13       33.46       29.33      7.76 o 
   8   9  13       76.03       94.18      6.51 o 
   9   9  13        1.64        2.09      5.25 o 
  10   9  13       32.05       38.49     12.71 o 
  11   9  13      187.27      186.34      8.50 o 
  12   9  13        1.34       -3.78      6.17 o 
  13   9  13       50.08       56.40      7.83 o 
  14   9  13        2.83        6.01      7.64 o 
  15   9  13        0.84       -0.57      9.78 o 
   0  10  13       74.36       78.11     10.38 o 
   1  10  13      120.54      132.36     12.10 o 
   2  10  13        2.67       -4.25      6.47 o 
   3  10  13       33.30       30.08      8.54 o 
   4  10  13       90.52      111.60     15.53 o 
   5  10  13      127.20      116.97     25.98 o 
   6  10  13        5.45       -3.08      7.93 o 
   7  10  13      185.07      199.83      9.95 o 
   8  10  13       36.82       28.72      7.80 o 
   9  10  13        2.36        2.99      9.56 o 
  10  10  13       27.40       29.28      6.54 o 
  11  10  13       70.31       79.20     17.73 o 
  12  10  13       37.12       40.57      6.67 o 
  13  10  13        0.08       -4.82     10.64 o 
  14  10  13       14.61       12.21     15.47 o 
   1  11  13      113.93      124.97     10.92 o 
   2  11  13        9.88        0.46      9.54 o 
   3  11  13      117.94      145.28     10.65 o 
   4  11  13       43.67       44.36     13.55 o 
   5  11  13       30.99       37.01     11.55 o 
   6  11  13        3.40        5.89     11.79 o 
   7  11  13       23.88        9.99      7.74 o 
   8  11  13        6.12        9.98      7.37 o 
   9  11  13        9.98       24.15     16.78 o 
  10  11  13      194.95      206.63     17.22 o 
  11  11  13       45.44       43.43     12.95 o 
   0  12  13       10.37        2.12     14.72 o 
   1  12  13        2.94        3.05      8.53 o 
   2  12  13       12.45       13.11      9.09 o 
   3  12  13        2.02       -8.56      8.56 o 
   4  12  13      138.19      120.13     10.52 o 
   5  12  13       65.71       75.36     33.61 o 
   6  12  13       43.42       74.49     18.22 o 
   7  12  13       39.64       20.07      9.93 o 
   8  12  13      153.24      111.68     20.46 o 
   0   0  14      399.60      358.04     12.45 o 
   1   0  14     1669.31     1629.74     27.94 o 
   2   0  14      473.31      444.56     10.20 o 
   3   0  14       35.79       35.39      3.50 o 
   4   0  14       11.11       12.80      2.96 o 
   5   0  14       81.08       74.49      4.19 o 
   6   0  14      359.50      348.29      8.41 o 
   7   0  14      829.00      829.35     16.93 o 
   8   0  14        0.49        2.12      5.41 o 
   9   0  14     1417.09     1470.43     31.83 o 
  10   0  14      529.79      516.54     14.93 o 
  11   0  14       81.63       80.89      6.22 o 
  12   0  14        0.60       -2.36      4.49 o 
  13   0  14        5.91        3.62      5.15 o 
  14   0  14      239.05      240.71     10.74 o 
  15   0  14      470.26      514.96     18.85 o 
  16   0  14       58.62       87.90      9.72 o 
  17   0  14      378.20      375.27     27.46 o 
  18   0  14       25.39       60.85     15.65 o 
  19   0  14      432.99      360.02     29.53 o 
  20   0  14       49.08       66.36     17.47 o 
  21   0  14      234.65      255.43     30.40 o 
   1   1  14       63.40       62.90      2.72 o 
   2   1  14     2206.80     2165.92     23.82 o 
   3   1  14        0.00       -1.48      3.87 o 
   4   1  14     1027.28      989.45     16.87 o 
   5   1  14      238.63      195.00     13.34 o 
   6   1  14      696.60      636.20     30.25 o 
   7   1  14      320.42      322.63      8.31 o 
   8   1  14     3558.61     3598.00     43.73 o 
   9   1  14      209.61      205.99      5.72 o 
  10   1  14      558.03      584.69     11.83 o 
  11   1  14       14.05       16.54      9.17 o 
  12   1  14      317.47      318.12      8.06 o 
  13   1  14       13.37       15.29      3.70 o 
  14   1  14      152.52      156.20      5.95 o 
  15   1  14       81.70       81.25     16.45 o 
  16   1  14       73.62       83.74     17.71 o 
  17   1  14       41.72       41.82      7.66 o 
  18   1  14        6.61      -11.64     11.64 o 
  19   1  14      129.21      135.91     13.61 o 
  20   1  14      115.09      123.83     13.87 o 
  21   1  14       11.40       18.61     28.57 o 
   0   2  14       89.24       72.13      4.40 o 
   1   2  14        2.59       -1.62      2.68 o 
   2   2  14      109.04      119.12      6.21 o 
   3   2  14     1776.34     1807.71     26.48 o 
   4   2  14      503.72      483.05     16.35 o 
   5   2  14      738.06      725.96     27.12 o 
   6   2  14        3.91       -7.25     11.85 o 
   7   2  14       12.60       10.05      2.65 o 
   8   2  14       57.97       66.90      4.30 o 
   9   2  14      113.56      103.69      5.10 o 
  10   2  14      265.41      267.82     13.34 o 
  11   2  14        7.64        3.81      4.08 o 
  12   2  14        4.38        4.26      4.08 o 
  13   2  14        0.04        6.67      3.80 o 
  14   2  14      158.51      144.71     13.21 o 
  15   2  14      208.07      210.94      9.74 o 
  16   2  14       34.43       36.64      6.84 o 
  17   2  14       14.80        7.95      7.91 o 
  18   2  14        6.04       -2.20      9.34 o 
  19   2  14      174.17      181.04     17.38 o 
  20   2  14       93.13       98.31     13.09 o 
  21   2  14        0.00        3.89     13.16 o 
   1   3  14       95.46      100.81      3.06 o 
   2   3  14      380.38      337.78      7.94 o 
   3   3  14      130.02      124.31      4.43 o 
   4   3  14       61.33       78.14      5.52 o 
   5   3  14      341.37      298.33      6.61 o 
   6   3  14      598.03      571.09      9.88 o 
   7   3  14       20.95       24.35      3.43 o 
   8   3  14       63.23       79.04      6.01 o 
   9   3  14       16.31       15.03      9.39 o 
  10   3  14      103.21      102.01      5.10 o 
  11   3  14        0.18       -1.08      4.18 o 
  12   3  14      203.00      193.54     10.11 o 
  13   3  14        0.01       -0.35      3.72 o 
  14   3  14        1.43        0.64      4.88 o 
  15   3  14      259.23      241.53      8.54 o 
  16   3  14        0.59        4.63      7.55 o 
  17   3  14       83.50       90.71      9.63 o 
  18   3  14       35.35       31.88     10.70 o 
  19   3  14        0.07       -0.98     12.11 o 
  20   3  14       28.36       32.87     17.85 o 
   0   4  14        0.60        6.55      4.16 o 
   1   4  14      202.96      179.13      6.27 o 
   2   4  14       18.99       24.49      2.74 o 
   3   4  14       71.96       62.98      5.13 o 
   4   4  14       49.79       58.08      8.18 o 
   5   4  14       46.52       46.22      3.54 o 
   6   4  14        1.63        2.42      3.14 o 
   7   4  14       94.46       78.50      4.12 o 
   8   4  14      328.26      313.06      8.00 o 
   9   4  14      271.48      240.23      7.00 o 
  10   4  14       44.95       36.06      4.86 o 
  11   4  14       71.48       70.74      5.54 o 
  12   4  14       23.23       22.06      4.28 o 
  13   4  14       43.81       47.30      4.83 o 
  14   4  14        3.21        4.99      3.83 o 
  15   4  14        0.33       -0.29     13.13 o 
  16   4  14        0.46       -0.78      8.30 o 
  17   4  14       18.06       28.08      9.74 o 
  18   4  14       20.65       27.19     14.94 o 
  19   4  14       12.68       26.63     11.82 o 
  20   4  14        1.83       22.76     19.57 o 
   1   5  14       65.73       46.29      4.07 o 
   2   5  14       37.58       39.93      6.00 o 
   3   5  14       29.81       23.09      3.91 o 
   4   5  14      385.24      418.43      9.24 o 
   5   5  14       92.58       87.30      6.39 o 
   6   5  14       89.70       86.15      8.26 o 
   7   5  14      113.58      116.20      5.19 o 
   8   5  14       20.18       22.76      7.48 o 
   9   5  14      343.05      342.54      9.05 o 
  10   5  14       93.25      100.16      5.07 o 
  11   5  14        6.28        2.30      3.91 o 
  12   5  14       44.56       49.15      7.57 o 
  13   5  14        0.03        4.70      4.54 o 
  14   5  14       72.38       81.80     10.40 o 
  15   5  14        0.15        2.33      5.97 o 
  16   5  14        2.90        5.82     11.02 o 
  17   5  14        1.56        5.35      9.74 o 
  18   5  14        0.01       11.07     10.02 o 
  19   5  14        0.03       -3.46     10.45 o 
   0   6  14      288.15      275.71      9.18 o 
   1   6  14       34.73       37.93      4.18 o 
   2   6  14      101.88       91.18     11.67 o 
   3   6  14     1215.42     1177.51     19.76 o 
   4   6  14       88.87       78.03      5.12 o 
   5   6  14        1.22       -1.98      3.59 o 
   6   6  14       69.63       54.68      4.64 o 
   7   6  14       54.06       47.88      4.51 o 
   8   6  14      100.41      110.07      5.89 o 
   9   6  14     1569.06     1656.98     25.25 o 
  10   6  14       85.69       81.94      6.78 o 
  11   6  14       20.18       11.06      4.31 o 
  12   6  14        7.36       17.27      4.63 o 
  13   6  14       30.91       35.69      5.55 o 
  14   6  14       45.56       41.63      5.22 o 
  15   6  14      916.40      936.04     37.52 o 
  16   6  14       12.44        7.38      7.65 o 
  17   6  14       17.81        4.72     10.15 o 
  18   6  14       21.02       49.73     13.34 o 
   1   7  14       45.61       55.45      5.89 o 
   2   7  14       91.05       79.85     10.67 o 
   3   7  14       22.44       25.19      5.18 o 
   4   7  14        1.67        6.39      4.21 o 
   5   7  14        2.43        0.78      4.81 o 
   6   7  14        0.67        0.29      4.80 o 
   7   7  14       61.71       52.83      4.60 o 
   8   7  14       39.38       28.36      4.54 o 
   9   7  14      151.12      152.74      6.65 o 
  10   7  14        4.40        3.58      4.65 o 
  11   7  14       13.78       19.77      5.81 o 
  12   7  14       69.90       72.39      5.77 o 
  13   7  14       14.58       23.28      5.52 o 
  14   7  14        5.82        4.87      6.43 o 
  15   7  14       17.09       21.86      6.01 o 
  16   7  14        9.03        3.04     10.02 o 
  17   7  14        0.48       10.90     11.92 o 
   0   8  14        2.61        2.99      9.57 o 
   1   8  14      210.70      232.35     17.10 o 
   2   8  14        2.33        8.58      6.63 o 
   3   8  14      123.15      148.81      9.23 o 
   4   8  14      348.46      373.25     11.50 o 
   5   8  14      300.95      316.82     15.41 o 
   6   8  14        2.74        4.77      9.14 o 
   7   8  14       59.65       61.07      5.69 o 
   8   8  14       47.54       46.32      5.48 o 
   9   8  14      146.75      141.39      7.18 o 
  10   8  14       45.90       45.76     13.82 o 
  11   8  14      363.40      362.13     12.48 o 
  12   8  14        0.29        5.85      6.03 o 
  13   8  14      195.36      188.76     25.98 o 
  14   8  14       74.52       62.27      8.53 o 
  15   8  14       45.18       44.02     18.55 o 
  16   8  14       71.32       77.75     20.28 o 
   1   9  14       25.77       37.28      6.35 o 
   2   9  14       27.45       21.91      6.24 o 
   3   9  14        1.62       -0.75      9.42 o 
   4   9  14       26.09       17.25      6.33 o 
   5   9  14       41.74       33.59      6.72 o 
   6   9  14      213.88      254.43     28.59 o 
   7   9  14       88.11      100.25      7.25 o 
   8   9  14       10.29       25.21      6.00 o 
   9   9  14        2.29       -4.45      5.48 o 
  10   9  14       52.13       54.56     12.70 o 
  11   9  14        0.59       -3.06      5.93 o 
  12   9  14       53.34       65.09      8.39 o 
  13   9  14        7.72        1.04      7.61 o 
  14   9  14        0.02       -7.74      7.74 o 
   0  10  14       13.68       23.96     14.06 o 
   1  10  14      316.31      320.13     13.65 o 
   2  10  14       84.68      106.62     12.79 o 
   3  10  14      275.36      275.22     32.18 o 
   4  10  14      230.44      225.94     12.68 o 
   5  10  14        9.68       12.42     29.00 o 
   6  10  14       11.94       25.88      8.00 o 
   7  10  14        0.19       -0.59      6.12 o 
   8  10  14       49.59       54.25     12.56 o 
   9  10  14       25.68       10.79      6.80 o 
  10  10  14       86.29       90.14     12.22 o 
  11  10  14       55.53       46.74     11.38 o 
  12  10  14        3.40       -8.68      8.68 o 
   1  11  14       11.62        6.60     12.28 o 
   2  11  14        0.04        3.87      9.86 o 
   3  11  14        6.36       13.27      8.14 o 
   4  11  14      183.43      196.30     10.74 o 
   5  11  14        0.39       -9.44      9.44 o 
   6  11  14        8.36        2.02     16.92 o 
   7  11  14        1.82        4.57      8.43 o 
   8  11  14      294.65      281.45     12.69 o 
   9  11  14      497.23      474.21     24.86 o 
  10  11  14       92.94       70.96     20.40 o 
   0  12  14        0.76      -13.43     13.43 o 
   1  12  14       39.34       10.33     10.71 o 
   2  12  14        0.17       -2.69     15.86 o 
   3  12  14       92.54      109.16     14.84 o 
   4  12  14       64.89       39.19     18.85 o 
   5  12  14       92.14       70.96     11.67 o 
   1   1  15      157.02      140.83     13.19 o 
   2   1  15      388.31      343.12      6.75 o 
   3   1  15      528.83      515.24      8.04 o 
   4   1  15      631.23      568.25      8.44 o 
   5   1  15      145.23      161.54      4.95 o 
   6   1  15       28.89       22.92      5.09 o 
   7   1  15      476.89      429.75      9.13 o 
   8   1  15      477.72      456.35     10.35 o 
   9   1  15      179.27      167.63      6.33 o 
  10   1  15       19.95       20.66      5.73 o 
  11   1  15      128.06      126.49      9.74 o 
  12   1  15        4.33        1.75      4.15 o 
  13   1  15       50.14       52.20      6.09 o 
  14   1  15      793.92      794.16     18.53 o 
  15   1  15       17.49       28.39      7.21 o 
  16   1  15       17.95       24.23      6.37 o 
  17   1  15        6.77       25.35      8.59 o 
  18   1  15        7.34       20.70     20.61 o 
  19   1  15      444.46      434.27     29.56 o 
  20   1  15      156.66      131.12     15.03 o 
   0   2  15     1707.82     1667.64     32.49 o 
   1   2  15       58.52       41.07      3.39 o 
   2   2  15      483.27      467.18     13.82 o 
   3   2  15     1863.10     1695.40     24.92 o 
   4   2  15      224.07      214.30     13.48 o 
   5   2  15      104.99       88.57     10.95 o 
   6   2  15      149.97      146.40      9.72 o 
   7   2  15      819.89      782.37     14.60 o 
   8   2  15        1.50       -4.14      4.14 o 
   9   2  15      508.91      477.01     26.01 o 
  10   2  15      320.11      298.23      8.23 o 
  11   2  15      123.06      126.48      7.56 o 
  12   2  15      286.72      300.38      8.91 o 
  13   2  15      642.77      658.33     13.47 o 
  14   2  15      500.58      532.88     14.84 o 
  15   2  15       76.24       63.67     10.90 o 
  16   2  15      164.57      151.70     10.39 o 
  17   2  15      161.04      150.00     11.52 o 
  18   2  15        7.13       22.14     14.96 o 
  19   2  15       55.53       53.92     23.50 o 
  20   2  15       40.34       52.98     12.61 o 
   1   3  15       65.38       78.71      5.67 o 
   2   3  15      184.43      127.44      3.99 o 
   3   3  15      708.56      705.80     16.56 o 
   4   3  15      766.56      686.27     11.47 o 
   5   3  15      620.68      554.22      9.73 o 
   6   3  15      181.53      159.93     15.27 o 
   7   3  15      359.79      351.64      9.50 o 
   8   3  15       57.12       47.30      5.55 o 
   9   3  15       17.58       23.56      4.53 o 
  10   3  15      113.67      100.20      6.40 o 
  11   3  15      379.79      357.26      9.46 o 
  12   3  15        6.80        1.14      4.71 o 
  13   3  15       47.48       60.61      6.06 o 
  14   3  15      255.88      229.86      8.81 o 
  15   3  15        2.56        4.79     11.35 o 
  16   3  15       18.48       26.86      7.76 o 
  17   3  15       43.58       41.28     10.91 o 
  18   3  15       27.65       27.68     12.76 o 
  19   3  15      257.87      266.92     28.53 o 
  20   3  15        1.36      -16.15     16.15 o 
   0   4  15      642.33      547.65     12.95 o 
   1   4  15       36.32       34.02      3.49 o 
   2   4  15       39.10       42.72      3.91 o 
   3   4  15        9.95        3.50      3.46 o 
   4   4  15      994.02      943.97     19.16 o 
   5   4  15       63.69       46.94      4.17 o 
   6   4  15       22.89       19.23      3.56 o 
   7   4  15        0.00       -0.08      4.20 o 
   8   4  15        2.16        7.58      4.12 o 
   9   4  15        9.62       13.88      5.24 o 
  10   4  15      110.71       93.73      5.80 o 
  11   4  15      150.28      158.12     11.35 o 
  12   4  15      130.50      130.75     15.45 o 
  13   4  15        9.71       11.56      5.98 o 
  14   4  15      272.44      312.88      9.62 o 
  15   4  15        0.39        2.04      5.10 o 
  16   4  15      151.84      177.98     12.93 o 
  17   4  15       78.69       73.41     10.58 o 
  18   4  15        8.09        5.66     12.10 o 
  19   4  15      125.23      118.58     14.79 o 
   1   5  15       31.60       37.90      3.83 o 
   2   5  15        0.28       -4.62      4.62 o 
   3   5  15        0.12       -3.90      3.91 o 
   4   5  15      162.71      143.00      5.46 o 
   5   5  15        1.05        4.93      3.43 o 
   6   5  15        5.78        8.65      4.38 o 
   7   5  15      172.29      165.09      6.39 o 
   8   5  15       61.66       66.30      5.28 o 
   9   5  15       47.54       42.79      9.05 o 
  10   5  15       93.68      101.33      9.59 o 
  11   5  15       16.52       21.02      7.54 o 
  12   5  15        8.78        3.69      5.64 o 
  13   5  15      147.48      143.06     10.20 o 
  14   5  15      239.58      254.08     20.54 o 
  15   5  15       35.10       14.04      7.12 o 
  16   5  15       29.43       33.01      9.53 o 
  17   5  15      272.63      303.04     20.67 o 
  18   5  15        0.13      -11.88     11.88 o 
   0   6  15        8.20       22.14      6.34 o 
   1   6  15       41.57       49.15      5.21 o 
   2   6  15      141.57      122.69      5.07 o 
   3   6  15      190.66      197.54      6.29 o 
   4   6  15        0.81        4.15      4.30 o 
   5   6  15        0.29        4.31      4.08 o 
   6   6  15      150.95      150.33      6.03 o 
   7   6  15        8.60       13.86      5.61 o 
   8   6  15      269.19      264.73     11.50 o 
   9   6  15      109.93      112.59      6.47 o 
  10   6  15        0.01       -4.24      4.24 o 
  11   6  15      225.28      230.71      8.90 o 
  12   6  15      260.21      255.86      9.42 o 
  13   6  15       10.54       10.14      4.73 o 
  14   6  15      130.32      121.08     18.73 o 
  15   6  15       46.17       31.51      8.68 o 
  16   6  15       49.25       49.29     26.79 o 
  17   6  15        0.35       -4.19     13.46 o 
  18   6  15       15.38       15.58     13.64 o 
   1   7  15       37.88       59.05      5.44 o 
   2   7  15      194.17      215.46      7.79 o 
   3   7  15       14.27        2.84      8.96 o 
   4   7  15       87.99       73.59     10.62 o 
   5   7  15       10.55        8.09      4.86 o 
   6   7  15       96.34       88.95     13.70 o 
   7   7  15       10.73        7.58      6.42 o 
   8   7  15      160.28      145.12      6.90 o 
   9   7  15       23.67       31.81      9.23 o 
  10   7  15       22.18       16.99      4.70 o 
  11   7  15       75.53       87.91     11.82 o 
  12   7  15       15.26       23.28      6.05 o 
  13   7  15       89.54       97.30      6.43 o 
  14   7  15        2.54        4.52      7.16 o 
  15   7  15      102.57       83.88      7.76 o 
  16   7  15        3.10       12.31     25.65 o 
   0   8  15        6.33        3.62      9.00 o 
   1   8  15       76.03       85.82     10.19 o 
   2   8  15       49.53       61.81     11.56 o 
   3   8  15        3.12        0.91      9.72 o 
   4   8  15       66.82       62.24      8.75 o 
   5   8  15      112.67      136.72     13.58 o 
   6   8  15        0.09       11.38      6.99 o 
   7   8  15       19.03       27.22     10.14 o 
   8   8  15       20.31       30.73      6.22 o 
   9   8  15      153.52      157.01     14.24 o 
  10   8  15      108.23      129.57     16.32 o 
  11   8  15       33.14       26.70      9.17 o 
  12   8  15       31.39       42.97     14.85 o 
  13   8  15        1.36       -5.39      7.04 o 
  14   8  15       36.74       41.94      7.58 o 
  15   8  15        4.72       -6.33     30.01 o 
   1   9  15        1.64       17.90      7.68 o 
   2   9  15       95.68      119.27      9.40 o 
   3   9  15       28.42       34.59      6.83 o 
   4   9  15      111.61      104.97      7.79 o 
   5   9  15      337.13      412.10     14.66 o 
   6   9  15        0.13       -2.04      7.36 o 
   7   9  15       69.13       80.56      7.29 o 
   8   9  15       15.02       10.60      7.48 o 
   9   9  15        2.35       -3.80      6.44 o 
  10   9  15      117.22      127.20      7.67 o 
  11   9  15      269.74      283.16     13.55 o 
  12   9  15       20.11        2.49      9.54 o 
  13   9  15        0.64        9.82      9.45 o 
   0  10  15      499.71      564.80     26.30 o 
   1  10  15        7.00       -0.76      7.30 o 
   2  10  15        1.07        8.37     10.47 o 
   3  10  15      248.97      242.20     13.43 o 
   4  10  15      138.63      139.74     14.49 o 
   5  10  15       55.20       72.40     15.23 o 
   6  10  15       47.48       57.43     18.47 o 
   7  10  15       34.79       44.31     15.89 o 
   8  10  15        1.46       -1.51      6.34 o 
   9  10  15      192.36      210.42     21.81 o 
  10  10  15      124.05      140.35     13.58 o 
  11  10  15      106.52       79.04     13.52 o 
   1  11  15       84.43       82.47     10.28 o 
   2  11  15       15.03       24.31      9.32 o 
   3  11  15      117.29      131.46     12.06 o 
   4  11  15        7.61       -4.48      8.67 o 
   5  11  15       25.62       24.34     18.05 o 
   6  11  15       51.29       44.34      8.22 o 
   7  11  15        1.11        7.48     10.20 o 
   8  11  15        0.36       32.37     12.21 o 
   0  12  15      197.10      168.73     21.57 o 
   1  12  15       37.79       19.58     13.59 o 
   0   0  16      303.59      295.58     19.63 o 
   1   0  16        6.91       10.47      4.82 o 
   2   0  16     1233.44     1199.06     26.36 o 
   3   0  16     1115.83     1083.40     20.49 o 
   4   0  16     2621.63     2535.11     47.03 o 
   5   0  16     1288.34     1225.56     27.85 o 
   6   0  16      165.59      164.72      8.44 o 
   7   0  16      300.47      284.39      9.93 o 
   8   0  16      369.18      365.28     12.56 o 
   9   0  16      579.44      554.15     16.27 o 
  10   0  16       93.80       90.83      7.57 o 
  11   0  16      291.84      292.61     11.85 o 
  12   0  16      611.54      630.73     18.25 o 
  13   0  16      300.84      318.01     12.33 o 
  14   0  16       14.00       13.43      7.48 o 
  15   0  16       39.85       16.10     10.41 o 
  16   0  16      550.64      580.50     24.17 o 
  17   0  16      397.59      368.60     27.88 o 
  18   0  16       33.24       23.96     23.04 o 
  19   0  16      181.25      112.04     23.81 o 
  20   0  16        0.30        3.29     15.59 o 
   1   1  16       52.36       49.75      3.98 o 
   2   1  16        7.80        1.79      3.07 o 
   3   1  16      546.52      520.10     10.05 o 
   4   1  16      132.39      124.17      5.85 o 
   5   1  16        0.27       -0.29      4.07 o 
   6   1  16        0.63        0.21      3.57 o 
   7   1  16     1476.79     1480.70     24.61 o 
   8   1  16      824.15      822.94     15.43 o 
   9   1  16       21.38       12.80      3.97 o 
  10   1  16        5.75       11.34      5.68 o 
  11   1  16       61.07       57.27      5.17 o 
  12   1  16      173.25      170.81     13.76 o 
  13   1  16      391.30      403.29     10.06 o 
  14   1  16       79.37       75.63      6.16 o 
  15   1  16       83.34       92.56      8.54 o 
  16   1  16      343.06      370.41     13.96 o 
  17   1  16        3.15        9.30     10.68 o 
  18   1  16       17.34       19.80     12.97 o 
  19   1  16       54.79       71.60     16.25 o 
   0   2  16       16.63       16.81      4.55 o 
   1   2  16        6.84        8.89      5.65 o 
   2   2  16      164.06      151.47      4.82 o 
   3   2  16       29.20       22.24      3.10 o 
   4   2  16      131.38      122.94      5.41 o 
   5   2  16      103.78       94.26      5.67 o 
   6   2  16       89.41       88.23      5.05 o 
   7   2  16       17.88       27.68      4.43 o 
   8   2  16      347.64      365.46     13.88 o 
   9   2  16      314.46      298.56     14.96 o 
  10   2  16     1086.31     1132.63     21.53 o 
  11   2  16       41.14       42.49      5.02 o 
  12   2  16       16.67       14.01      5.25 o 
  13   2  16       12.05       24.84      5.40 o 
  14   2  16        5.37        4.96      6.40 o 
  15   2  16        0.61       -6.06      6.06 o 
  16   2  16      310.37      298.51     30.05 o 
  17   2  16        0.08       17.57     10.18 o 
  18   2  16       75.16       47.44     13.96 o 
  19   2  16       79.62       53.70     16.62 o 
   1   3  16      193.24      183.46      6.09 o 
   2   3  16      183.75      132.21     10.76 o 
   3   3  16       72.61       64.35      3.99 o 
   4   3  16       12.04        1.56      3.41 o 
   5   3  16      101.98      113.08      6.23 o 
   6   3  16       71.45       69.93     10.55 o 
   7   3  16      339.66      331.00      9.83 o 
   8   3  16       88.54       79.59      8.68 o 
   9   3  16       54.02       67.20      5.32 o 
  10   3  16       10.90        3.34      5.06 o 
  11   3  16       50.16       51.73      5.89 o 
  12   3  16       59.78       56.50      9.32 o 
  13   3  16       33.28       37.26      6.15 o 
  14   3  16       65.42       63.16      7.20 o 
  15   3  16        6.61       -0.20      5.09 o 
  16   3  16       28.61       27.15      9.74 o 
  17   3  16        1.62        5.14      7.77 o 
  18   3  16       31.64       10.39     15.27 o 
  19   3  16       38.26       42.04     14.06 o 
   0   4  16        2.34        0.00      2.99 o 
   1   4  16        3.46        1.32      5.52 o 
   2   4  16       83.27       75.17      4.97 o 
   3   4  16      119.63      103.21     11.95 o 
   4   4  16      109.87       72.14      5.77 o 
   5   4  16       11.69       10.85      4.21 o 
   6   4  16      211.54      200.80      7.10 o 
   7   4  16        6.41       -1.34      4.12 o 
   8   4  16      336.83      339.33      9.46 o 
   9   4  16       46.57       51.83      7.28 o 
  10   4  16       49.85       53.02      5.33 o 
  11   4  16       44.40       47.46     11.40 o 
  12   4  16      760.74      745.43     16.03 o 
  13   4  16        6.24        5.64      6.57 o 
  14   4  16        0.06       -3.72     11.68 o 
  15   4  16        3.16       -4.32      7.01 o 
  16   4  16      222.01      227.89     13.55 o 
  17   4  16        3.13      -10.00     10.00 o 
  18   4  16        3.11       21.18     22.77 o 
   1   5  16        6.60       16.16      7.28 o 
   2   5  16       53.36       51.52      5.68 o 
   3   5  16       62.35       60.43      4.52 o 
   4   5  16       76.97       71.21      5.01 o 
   5   5  16       96.64       98.24      9.08 o 
   6   5  16       59.14       61.60      5.25 o 
   7   5  16       17.20       13.04      4.67 o 
   8   5  16        0.00        7.51      6.88 o 
   9   5  16       86.13       92.22      6.22 o 
  10   5  16       19.13       20.31      5.17 o 
  11   5  16        0.64       -5.66      5.66 o 
  12   5  16       39.92       39.26      5.45 o 
  13   5  16        7.74       21.06      7.13 o 
  14   5  16        4.15       11.33      6.88 o 
  15   5  16        0.09        3.93      6.31 o 
  16   5  16        5.24       -1.41     14.09 o 
  17   5  16       16.93       16.05     11.12 o 
  18   5  16        7.70        1.73      5.52 o 
   0   6  16      275.08      324.21     12.45 o 
   1   6  16       71.95       92.96      6.47 o 
   2   6  16        1.43       -1.93      4.53 o 
   3   6  16      112.10      136.98      7.15 o 
   4   6  16       20.50       13.18      6.00 o 
   5   6  16       70.23       81.38      6.25 o 
   6   6  16      348.03      364.89     10.89 o 
   7   6  16       26.03       33.31      5.99 o 
   8   6  16      114.83      135.48      7.60 o 
   9   6  16       34.59       43.00      6.12 o 
  10   6  16       62.84       61.37     11.07 o 
  11   6  16      371.73      395.81     10.87 o 
  12   6  16      140.82      124.85      9.43 o 
  13   6  16       23.70       36.05      8.36 o 
  14   6  16       41.12       34.01      8.15 o 
  15   6  16      233.91      246.39     17.16 o 
  16   6  16       64.84       59.89     11.45 o 
  17   6  16       10.95       12.28     13.55 o 
   1   7  16       66.78       74.95      7.08 o 
   2   7  16       28.83       32.91      6.52 o 
   3   7  16      236.25      249.23      8.30 o 
   4   7  16        0.97       -0.26      8.05 o 
   5   7  16      180.64      222.82      9.04 o 
   6   7  16        4.54       -3.81      6.73 o 
   7   7  16       82.45      100.22     13.79 o 
   8   7  16        2.92        2.86      5.49 o 
   9   7  16       11.69        1.30      5.99 o 
  10   7  16       21.83       27.54      6.76 o 
  11   7  16        3.60        8.11      6.05 o 
  12   7  16       11.71        4.17     12.09 o 
  13   7  16       26.38       39.64     10.44 o 
  14   7  16        9.01        4.84      8.36 o 
  15   7  16      108.12       48.37     21.32 o 
   0   8  16       17.65        8.95      9.51 o 
   1   8  16        4.61        5.29      6.52 o 
   2   8  16      455.34      447.85     11.38 o 
   3   8  16       48.47       46.14      9.32 o 
   4   8  16      112.95      101.27      8.03 o 
   5   8  16       22.86       25.38      6.31 o 
   6   8  16       46.85       62.76      7.36 o 
   7   8  16        0.10       -3.28      9.69 o 
   8   8  16      158.18      140.59      8.46 o 
   9   8  16      157.79      174.16      9.79 o 
  10   8  16      980.64     1010.05     35.63 o 
  11   8  16       53.30       30.01      6.17 o 
  12   8  16       61.88       55.95     12.16 o 
  13   8  16        2.42       18.53     13.43 o 
  14   8  16       91.46       68.23     10.45 o 
   1   9  16      214.17      244.44      9.98 o 
   2   9  16       53.08       70.88      8.07 o 
   3   9  16       38.11       25.04      9.41 o 
   4   9  16      112.17      151.31     13.79 o 
   5   9  16      464.56      515.27     17.98 o 
   6   9  16        4.88       -8.69      8.69 o 
   7   9  16      107.04      136.85     10.16 o 
   8   9  16        0.35       10.07     17.19 o 
   9   9  16      186.31      209.18     12.02 o 
  10   9  16       90.12      103.28      9.20 o 
  11   9  16       93.66       83.73     24.82 o 
  12   9  16       14.07       -3.29     10.80 o 
   0  10  16      100.43      128.73     27.07 o 
   1  10  16       36.93       58.27      9.62 o 
   2  10  16      190.74      221.57     10.99 o 
   3  10  16      372.76      418.60     17.26 o 
   4  10  16      672.41      744.13     24.65 o 
   5  10  16        4.88       16.32     15.06 o 
   6  10  16       15.31       19.42      8.78 o 
   7  10  16       23.02       12.91     10.35 o 
   8  10  16      102.62       95.85     12.64 o 
   9  10  16       78.02       87.90     24.98 o 
  10  10  16      276.59      235.38     18.04 o 
   1  11  16      111.93       93.87     16.01 o 
   2  11  16        1.16       -9.81     10.04 o 
   3  11  16       26.89       20.07     22.47 o 
   4  11  16      367.71      352.84     33.78 o 
   6  11  16       18.63       34.37     16.21 o 
   1   1  17      310.67      290.49      6.94 o 
   2   1  17       51.18       42.75      3.96 o 
   3   1  17        0.68       -1.74      4.32 o 
   4   1  17        5.63        4.87      7.93 o 
   5   1  17       16.03       13.30      6.13 o 
   6   1  17        0.59        0.30     12.39 o 
   7   1  17      197.85      185.84      7.08 o 
   8   1  17      351.81      353.83     14.94 o 
   9   1  17        0.22        1.68      4.84 o 
  10   1  17        3.04        8.46      5.03 o 
  11   1  17      444.74      441.54     22.15 o 
  12   1  17       29.04       28.91      7.05 o 
  13   1  17        0.04        0.64      2.74 o 
  14   1  17       69.94       68.61     12.18 o 
  15   1  17      148.65      159.77      9.98 o 
  16   1  17        1.02        0.40     10.92 o 
  17   1  17      142.11      168.18     16.88 o 
  18   1  17      302.98      269.92     18.66 o 
  19   1  17        3.06       10.93     12.69 o 
   0   2  17       97.52       82.45      6.28 o 
   1   2  17       10.39        2.25      4.47 o 
   2   2  17       38.78       40.02      6.84 o 
   3   2  17       68.90       69.19      5.32 o 
   4   2  17       58.44       68.22     10.28 o 
   5   2  17        3.50        4.55      7.48 o 
   6   2  17        0.54       -4.19      8.21 o 
   7   2  17        7.67       20.68     13.21 o 
   8   2  17       62.60       54.79      6.26 o 
   9   2  17       82.46       88.76      8.68 o 
  10   2  17       53.33       60.32      6.45 o 
  11   2  17       20.15       18.27      7.76 o 
  12   2  17       53.77       54.31      7.38 o 
  13   2  17      813.66      812.69     21.70 o 
  14   2  17       94.35       93.21      7.53 o 
  15   2  17      151.98      161.01     13.45 o 
  16   2  17       39.57       29.66     15.05 o 
  17   2  17       78.66       40.96     17.71 o 
  18   2  17      204.44      166.72     16.62 o 
   1   3  17      152.98      128.03      5.78 o 
   2   3  17        4.25       -0.21      6.43 o 
   3   3  17       19.37        8.05      4.43 o 
   4   3  17      149.90      137.11      7.27 o 
   5   3  17       80.70       91.01      5.76 o 
   6   3  17        0.00       -2.94      4.85 o 
   7   3  17      475.39      421.68     11.79 o 
   8   3  17       56.85       52.12     11.01 o 
   9   3  17      171.12      188.37      7.72 o 
  10   3  17      199.48      195.33      7.52 o 
  11   3  17       74.01       64.24      6.75 o 
  12   3  17        0.26        1.06      8.69 o 
  13   3  17        4.61       20.17     12.27 o 
  14   3  17        0.07       -0.28      7.76 o 
  15   3  17        4.61       10.72      6.84 o 
  16   3  17        1.88       24.15     11.67 o 
  17   3  17       17.87       37.11     25.46 o 
  18   3  17      238.55      216.69     19.75 o 
   0   4  17      764.67      734.60     20.61 o 
   1   4  17      267.85      248.64      8.88 o 
   2   4  17       72.48       63.75      9.44 o 
   3   4  17      394.46      364.97      9.35 o 
   4   4  17      394.90      329.92      9.74 o 
   5   4  17       98.80       90.93     11.58 o 
   6   4  17       89.12       74.35     14.35 o 
   7   4  17        0.60       10.16      4.84 o 
   8   4  17       15.53       22.56      5.04 o 
   9   4  17      130.96      112.97      6.24 o 
  10   4  17      130.10      118.49      7.18 o 
  11   4  17      155.65      163.32      9.33 o 
  12   4  17       68.71       75.10      7.23 o 
  13   4  17       19.07       24.61      6.43 o 
  14   4  17        0.01       -6.46      6.46 o 
  15   4  17       24.02       27.04     14.52 o 
  16   4  17       44.76       49.35     10.41 o 
  17   4  17       29.96       46.29     13.93 o 
   1   5  17      252.21      301.33      9.12 o 
   2   5  17      188.69      195.79      7.53 o 
   3   5  17       15.59       18.59      6.75 o 
   4   5  17      142.77      139.81      8.25 o 
   5   5  17       36.77       48.95      8.24 o 
   6   5  17      164.91      189.52      7.87 o 
   7   5  17        4.45        7.99      5.84 o 
   8   5  17       54.55       65.33      5.61 o 
   9   5  17        0.02       -4.72      4.87 o 
  10   5  17      292.43      304.91     12.95 o 
  11   5  17      154.52      165.65     30.14 o 
  12   5  17        8.84       11.71      5.84 o 
  13   5  17       73.01      104.50     16.51 o 
  14   5  17       27.14       34.23      7.07 o 
  15   5  17       17.03        9.85      9.87 o 
  16   5  17       26.13       19.11     10.88 o 
  17   5  17      105.95      110.62     18.86 o 
   0   6  17       19.59       31.98      8.41 o 
   1   6  17       10.76        3.47      6.17 o 
   2   6  17        0.08        3.54      4.94 o 
   3   6  17        0.91       -4.89      9.74 o 
   4   6  17      183.66      222.96      9.75 o 
   5   6  17      133.89      123.08      8.08 o 
   6   6  17       36.69       57.34      8.65 o 
   7   6  17      322.63      346.59     10.24 o 
   8   6  17        8.33        6.68      5.55 o 
   9   6  17        2.99       -0.61      5.59 o 
  10   6  17      130.29      130.91     18.86 o 
  11   6  17        3.73       -1.04      6.12 o 
  12   6  17       15.80       16.90      8.28 o 
  13   6  17       39.86       36.34      7.22 o 
  14   6  17       18.64       19.04     11.19 o 
  15   6  17      143.04      158.85     13.49 o 
  16   6  17       52.37       37.18     12.25 o 
   1   7  17       51.95       65.62      8.69 o 
   2   7  17      173.00      188.04      8.18 o 
   3   7  17        7.97       -2.45      8.24 o 
   4   7  17        2.15       -1.07      7.83 o 
   5   7  17      609.19      725.63     32.61 o 
   6   7  17        2.40        4.34      7.15 o 
   7   7  17       50.45       51.03      7.24 o 
   8   7  17        8.86       11.22      7.03 o 
   9   7  17       59.27       74.92      7.46 o 
  10   7  17        2.51       11.80     13.28 o 
  11   7  17       17.74       14.06      6.46 o 
  12   7  17        0.44        3.84      6.72 o 
  13   7  17       23.24       14.59     13.49 o 
  14   7  17       30.37       32.73     12.14 o 
   0   8  17       65.85       84.04      9.51 o 
   1   8  17      149.12      176.74     20.24 o 
   2   8  17      310.27      330.00     23.89 o 
   3   8  17       27.13       33.80      7.17 o 
   4   8  17      179.72      209.92     11.51 o 
   5   8  17       27.59       36.61     10.93 o 
   6   8  17      531.08      641.81     16.59 o 
   7   8  17       64.27       59.09      7.96 o 
   8   8  17        3.79        0.35     10.76 o 
   9   8  17        2.18       12.16     12.68 o 
  10   8  17      177.17      209.43     11.11 o 
  11   8  17       74.57       79.52     10.84 o 
  12   8  17       56.09       42.96     18.61 o 
  13   8  17       44.14       56.87     19.83 o 
   1   9  17      559.51      660.06     31.35 o 
   2   9  17       25.12       29.26      9.01 o 
   3   9  17       74.39       77.77      9.36 o 
   4   9  17       99.81      107.00      9.27 o 
   5   9  17      157.71      188.62     16.11 o 
   6   9  17       61.45       76.81      9.34 o 
   7   9  17       41.00       36.26      8.57 o 
   8   9  17        1.00        6.96      9.69 o 
   9   9  17       66.36       67.10      9.39 o 
  10   9  17       52.26       51.28     17.35 o 
  11   9  17       30.64       21.00     16.81 o 
   0  10  17      207.28      218.18     16.36 o 
   1  10  17      101.32      122.59     13.45 o 
   2  10  17      107.07      113.44     18.61 o 
   3  10  17      113.02      117.26     10.00 o 
   4  10  17      130.83      140.58     21.66 o 
   5  10  17       10.77       -6.09     12.42 o 
   6  10  17      629.95      570.57     43.80 o 
   7  10  17       78.21       90.17     25.28 o 
   8  10  17       83.08       80.27     24.47 o 
   1  11  17        3.96        5.95     14.60 o 
   0   0  18      170.35      156.82     16.45 o 
   1   0  18       80.37       67.49      7.12 o 
   2   0  18      217.95      224.88     15.56 o 
   3   0  18      489.28      459.25     16.30 o 
   4   0  18       46.55       39.43      8.68 o 
   5   0  18      333.49      279.75     12.15 o 
   6   0  18      208.77      225.39     10.92 o 
   7   0  18        1.14       -8.35      9.00 o 
   8   0  18      169.78      166.49     10.71 o 
   9   0  18      435.36      462.21     15.62 o 
  10   0  18       27.27       22.14      7.48 o 
  11   0  18       86.13       91.81      8.29 o 
  12   0  18       15.89       25.16      8.68 o 
  13   0  18       25.52       24.80      8.11 o 
  14   0  18        6.22        4.76      8.97 o 
  15   0  18      551.07      578.02     26.63 o 
  16   0  18       19.90       37.69     12.54 o 
  17   0  18     1558.69     1436.15     85.20 o 
   1   1  18      180.23      167.86      9.49 o 
   2   1  18      294.27      284.97      8.26 o 
   3   1  18        4.65        8.77     14.35 o 
   4   1  18      226.10      199.77      8.32 o 
   5   1  18      150.66      156.16      6.73 o 
   6   1  18      324.55      332.95     13.64 o 
   7   1  18      201.77      187.41     18.37 o 
   8   1  18        6.32       -0.43     11.07 o 
   9   1  18        8.32        4.82      5.10 o 
  10   1  18       22.77       23.00      6.49 o 
  11   1  18       45.75       33.24      5.95 o 
  12   1  18      441.96      474.88     11.45 o 
  13   1  18      199.53      202.60     12.55 o 
  14   1  18       11.65       33.52      8.99 o 
  15   1  18       14.27       15.02      7.72 o 
  16   1  18      215.34      220.27     22.09 o 
  17   1  18       12.47        9.10     12.43 o 
  18   1  18       18.55       31.32     17.36 o 
   0   2  18       79.08       75.99      8.44 o 
   1   2  18      303.65      292.65     19.07 o 
   2   2  18        4.33        0.10      5.09 o 
   3   2  18       45.69       42.29      6.19 o 
   4   2  18      126.88      110.66     10.50 o 
   5   2  18      219.27      216.91      8.90 o 
   6   2  18      361.28      356.41      9.70 o 
   7   2  18      118.91      134.65     10.20 o 
   8   2  18       80.61       70.73      6.94 o 
   9   2  18        4.51        9.61      6.61 o 
  10   2  18        6.76       -2.74      5.44 o 
  11   2  18       74.98       71.27      7.08 o 
  12   2  18       73.99       84.23      6.60 o 
  13   2  18        6.35       14.89      5.43 o 
  14   2  18        3.09       -0.59      7.03 o 
  15   2  18        4.13       10.57      7.12 o 
  16   2  18       13.94       13.92      9.49 o 
  17   2  18       27.83       35.80     11.14 o 
   1   3  18        0.65       -1.41      5.33 o 
   2   3  18       11.22        7.88      4.87 o 
   3   3  18       43.19       50.79     13.42 o 
   4   3  18      398.42      390.57     12.68 o 
   5   3  18       87.12       84.35      9.95 o 
   6   3  18       74.05       74.12      7.82 o 
   7   3  18       63.54       71.72      6.46 o 
   8   3  18      255.75      258.98     16.14 o 
   9   3  18       16.17       20.69      6.58 o 
  10   3  18      102.93       93.53      6.55 o 
  11   3  18        7.80        9.07      5.91 o 
  12   3  18       29.00       40.37     13.13 o 
  13   3  18      131.65      138.50     10.67 o 
  14   3  18      106.55       98.44      8.99 o 
  15   3  18        0.13        8.36      8.91 o 
  16   3  18       14.79       -2.82      8.61 o 
  17   3  18       58.64       45.93     12.47 o 
   0   4  18      472.61      449.68     16.13 o 
   1   4  18        0.27        3.42      5.66 o 
   2   4  18       23.25       13.12      5.97 o 
   3   4  18      192.44      189.79     32.09 o 
   4   4  18       10.60        8.58      6.52 o 
   5   4  18      401.43      404.54     15.95 o 
   6   4  18       82.83       97.06      8.23 o 
   7   4  18      100.91       97.02      6.84 o 
   8   4  18      174.49      184.55     11.23 o 
   9   4  18      337.21      343.49     10.42 o 
  10   4  18      273.97      277.08     12.12 o 
  11   4  18       76.50       76.45      7.09 o 
  12   4  18       88.38       81.06     11.70 o 
  13   4  18        0.00       -0.47      7.18 o 
  14   4  18       42.09       36.92      8.57 o 
  15   4  18        9.93        7.48     14.82 o 
  16   4  18       30.07        7.28     16.93 o 
   1   5  18        7.19        9.29      6.66 o 
   2   5  18      434.93      499.06     15.30 o 
   3   5  18       51.05       52.53      6.28 o 
   4   5  18      195.16      189.78      8.69 o 
   5   5  18        0.07        6.70      6.43 o 
   6   5  18       15.31       22.58      6.55 o 
   7   5  18       63.63       59.61     13.52 o 
   8   5  18        5.84       12.22      7.03 o 
   9   5  18       14.16       11.95      5.93 o 
  10   5  18        0.00        2.31      6.03 o 
  11   5  18        7.64        7.90      5.94 o 
  12   5  18       20.00       17.49      7.06 o 
  13   5  18        1.66       -0.40      7.08 o 
  14   5  18       10.36       15.61      7.11 o 
  15   5  18        0.09       -9.17     12.10 o 
   0   6  18       91.40       96.51      9.18 o 
   1   6  18      110.26      115.14      8.22 o 
   2   6  18        6.37        9.79      7.52 o 
   3   6  18       55.52       55.79      9.80 o 
   4   6  18       49.51       53.33      7.35 o 
   5   6  18       42.83       43.78      6.60 o 
   6   6  18       10.13       13.24      6.46 o 
   7   6  18       67.23       83.51      8.71 o 
   8   6  18       62.70       73.91      9.03 o 
   9   6  18      647.00      720.27     20.02 o 
  10   6  18      102.19      116.02     13.52 o 
  11   6  18       64.53       74.32     10.61 o 
  12   6  18        0.50        2.54      7.40 o 
  13   6  18        0.20        3.04      9.41 o 
  14   6  18        0.02       12.07     17.02 o 
   1   7  18      182.08      220.93     34.00 o 
   2   7  18      158.91      179.78      9.14 o 
   3   7  18       11.08       27.83      6.42 o 
   4   7  18        6.51       15.85      7.74 o 
   5   7  18      146.54      165.49     15.41 o 
   6   7  18        5.34       13.98      7.26 o 
   7   7  18        6.35        8.93      8.09 o 
   8   7  18      105.76       97.96     12.91 o 
   9   7  18       93.87      111.13      8.55 o 
  10   7  18        0.15       -1.67      7.23 o 
  11   7  18      101.45      101.19      9.52 o 
  12   7  18        3.64       -4.18      8.64 o 
  13   7  18        2.58      -11.61     16.72 o 
   0   8  18       18.04       19.15     15.89 o 
   1   8  18      140.64      162.91     10.18 o 
   2   8  18        2.12        6.80     12.85 o 
   3   8  18      277.10      298.42     14.03 o 
   4   8  18        7.38       11.63      8.05 o 
   5   8  18       72.36       73.26     10.36 o 
   6   8  18      112.04      120.30     19.54 o 
   7   8  18        0.39        6.03     10.92 o 
   8   8  18        1.02       12.11      8.27 o 
   9   8  18       79.82       81.79      8.82 o 
  10   8  18       55.38       46.39     16.07 o 
  11   8  18      387.09      291.45     31.29 o 
   1   9  18      208.63      221.09     12.54 o 
   2   9  18      210.84      258.39     20.76 o 
   3   9  18        1.33       10.46     13.90 o 
   4   9  18        0.39       -3.72     19.45 o 
   5   9  18      247.80      297.58     23.07 o 
   6   9  18       33.17       25.67     10.02 o 
   7   9  18      303.70      270.32     15.56 o 
   8   9  18       24.76       24.80     16.36 o 
   9   9  18        7.58      -12.56     15.59 o 
   4  10  18       23.66       12.80     16.96 o 
   5  10  18      145.43      121.01     19.77 o 
   1   1  19       39.31       36.24      7.56 o 
   2   1  19      387.47      371.65     24.67 o 
   3   1  19       35.27       36.20      9.11 o 
   4   1  19       14.63       10.44      5.73 o 
   5   1  19       21.90       14.04      4.92 o 
   6   1  19      139.23      126.49      6.46 o 
   7   1  19        1.46       -6.13      6.13 o 
   8   1  19        8.55        5.08      5.93 o 
   9   1  19        0.77        2.33      8.83 o 
  10   1  19       85.89       93.52      6.89 o 
  11   1  19       90.07      100.44      8.94 o 
  12   1  19      227.96      233.51     14.24 o 
  13   1  19       19.70       26.11      5.92 o 
  14   1  19        2.17       16.36      9.27 o 
  15   1  19        2.30       14.21      8.47 o 
  16   1  19       34.37       25.63     15.06 o 
   0   2  19      107.88       92.80     11.01 o 
   1   2  19       11.70       26.59     18.50 o 
   2   2  19      125.74       95.67      9.39 o 
   3   2  19      414.13      397.42     11.58 o 
   4   2  19      145.12      143.43     19.13 o 
   5   2  19       24.68       21.47      6.02 o 
   6   2  19      313.90      330.71     11.16 o 
   7   2  19       22.34       21.16      6.78 o 
   8   2  19      151.28      165.58      8.02 o 
   9   2  19       28.58       23.79     11.97 o 
  10   2  19       15.57       10.60      6.39 o 
  11   2  19      699.79      696.47     15.45 o 
  12   2  19      155.24      144.23      8.79 o 
  13   2  19      140.18      153.59     10.28 o 
  14   2  19        2.93       -6.48      7.70 o 
  15   2  19      158.13      129.72     10.42 o 
  16   2  19       18.51        3.26     16.42 o 
   1   3  19        0.24        1.31      2.85 o 
   2   3  19      323.84      322.24     17.07 o 
   3   3  19       81.30       79.50      6.96 o 
   4   3  19       54.39       54.14      6.51 o 
   5   3  19        8.86       10.56      6.31 o 
   6   3  19       16.70        6.17      7.90 o 
   7   3  19        0.44       -3.26      7.51 o 
   8   3  19        7.06       11.53      7.49 o 
   9   3  19      205.46      214.35     11.67 o 
  10   3  19        0.15       -6.71     15.83 o 
  11   3  19        0.03       -5.73      5.73 o 
  12   3  19       16.94       24.77      6.16 o 
  13   3  19      178.36      182.92     18.98 o 
  14   3  19       30.58       33.64      8.25 o 
  15   3  19      139.39      127.19     26.76 o 
  16   3  19        0.00      -11.22     11.22 o 
   0   4  19       29.88       19.74     13.52 o 
   1   4  19       48.02       58.45     11.28 o 
   2   4  19       57.31       66.43     19.73 o 
   3   4  19      174.69      190.03      9.45 o 
   4   4  19       22.72       23.63      7.54 o 
   5   4  19       46.00       52.11      6.83 o 
   6   4  19       72.87       79.65      7.82 o 
   7   4  19       79.03       93.75      9.86 o 
   8   4  19      112.29      128.47      8.44 o 
   9   4  19      448.83      465.34     14.12 o 
  10   4  19       29.20       36.54      7.24 o 
  11   4  19       55.59       54.28     10.17 o 
  12   4  19      170.19      159.55     10.25 o 
  13   4  19      148.01      148.95     13.42 o 
  14   4  19      215.65      221.01     51.23 o 
  15   4  19       39.19       28.41     13.49 o 
   1   5  19       55.61       65.58      9.90 o 
   2   5  19        6.51       -6.70      7.03 o 
   3   5  19        1.89        5.15      7.02 o 
   4   5  19        9.38        5.05     29.24 o 
   5   5  19      203.32      248.80      9.93 o 
   6   5  19        0.04       -5.86      6.63 o 
   7   5  19       21.34       30.73      9.16 o 
   8   5  19      103.32      141.78     17.16 o 
   9   5  19       49.26       52.42      7.96 o 
  10   5  19        6.04        3.56      7.11 o 
  11   5  19       16.48       15.98      7.07 o 
  12   5  19        5.84       -1.95      9.60 o 
  13   5  19        5.20        8.20      8.68 o 
  14   5  19        3.42       18.85     15.02 o 
   0   6  19      534.39      611.77     23.96 o 
   1   6  19        1.86        8.98      7.95 o 
   2   6  19       29.76       38.25      7.25 o 
   3   6  19       16.58       44.39     10.13 o 
   4   6  19        4.47        8.68     12.58 o 
   5   6  19        9.96       19.87      7.29 o 
   6   6  19       37.44       59.69      8.01 o 
   7   6  19        1.88        2.54      7.89 o 
   8   6  19      185.49      207.32     10.99 o 
   9   6  19       83.56       97.64     10.45 o 
  10   6  19        5.25        9.14      7.89 o 
  11   6  19      108.49      101.15      9.77 o 
  12   6  19        2.83       -6.77      8.12 o 
  13   6  19      194.61      191.95     23.96 o 
   1   7  19       53.47       55.93     17.17 o 
   2   7  19        0.01       12.22     17.65 o 
   3   7  19      112.77      147.67      9.95 o 
   4   7  19      162.83      148.63     10.86 o 
   5   7  19       13.50       38.54      8.05 o 
   6   7  19      113.80       94.43     17.11 o 
   7   7  19       32.22       25.06      9.43 o 
   8   7  19       43.58       51.35      8.11 o 
   9   7  19       50.52       81.33     22.78 o 
  10   7  19        0.51       17.57     15.72 o 
  11   7  19       81.04      103.78     16.90 o 
   0   8  19        4.84      -13.19     14.33 o 
   1   8  19      211.66      275.51     38.44 o 
   2   8  19      110.73      153.71     13.12 o 
   3   8  19      137.41      160.58     10.18 o 
   4   8  19       27.65       40.49      8.53 o 
   5   8  19      170.85      190.15     26.78 o 
   6   8  19      114.94       99.49     13.49 o 
   7   8  19       30.45       21.36     10.19 o 
   8   8  19       10.41       18.55     14.30 o 
   9   8  19      363.92      336.77     29.20 o 
   1   9  19      343.94      365.45     18.46 o 
   2   9  19       73.48       46.43     12.97 o 
   3   9  19      463.23      501.70     31.77 o 
   4   9  19      127.03       92.14     17.26 o 
   5   9  19      225.36      168.28     21.99 o 
   6   9  19        4.67       18.25     22.17 o 
   0   0  20     1644.95     1753.47     69.53 o 
   1   0  20      369.47      392.90     20.58 o 
   2   0  20      277.81      271.70     15.98 o 
   3   0  20      102.54      152.93     14.12 o 
   4   0  20        0.31        3.29      9.60 o 
   5   0  20      382.95      383.35     17.62 o 
   6   0  20      850.19      829.35     30.87 o 
   7   0  20       90.80      111.68     10.59 o 
   8   0  20       37.05       46.43     11.07 o 
   9   0  20      294.65      317.39     14.78 o 
  10   0  20       28.45       37.07      9.48 o 
  11   0  20        2.96        8.05     10.80 o 
  12   0  20        2.82       15.56      8.32 o 
  13   0  20      134.56      176.93     27.13 o 
  14   0  20        3.47        5.68     11.64 o 
  15   0  20       45.60       68.93     23.84 o 
   1   1  20       27.95       38.99     11.22 o 
   2   1  20      441.89      485.40     32.41 o 
   3   1  20        0.39        2.76      8.12 o 
   4   1  20       54.90       65.38      9.29 o 
   5   1  20       29.72       49.42      7.98 o 
   6   1  20       25.09       27.72      6.32 o 
   7   1  20      232.07      238.75      9.37 o 
   8   1  20      207.08      226.35     14.84 o 
   9   1  20        2.71       11.93      6.84 o 
  10   1  20       81.53       88.98      7.68 o 
  11   1  20       16.12       11.84      8.09 o 
  12   1  20       67.58       60.75      7.15 o 
  13   1  20      163.83      170.97     10.61 o 
  14   1  20        6.34        2.99     12.83 o 
  15   1  20       15.96       15.52     29.35 o 
   0   2  20        1.41      -11.31     11.31 o 
   1   2  20        2.54       -5.55      8.13 o 
   2   2  20       30.15       35.25      9.25 o 
   3   2  20      115.80      129.00     10.39 o 
   4   2  20       11.97        2.37      7.49 o 
   5   2  20       56.21       58.18      7.51 o 
   6   2  20       11.03        3.23      6.68 o 
   7   2  20        8.55       21.81     10.10 o 
   8   2  20      208.89      234.37     10.16 o 
   9   2  20      328.24      321.09     17.58 o 
  10   2  20       36.54       27.86      9.09 o 
  11   2  20        0.07       -5.79      5.79 o 
  12   2  20        4.49        6.32      7.96 o 
  13   2  20        5.99       18.61      9.71 o 
  14   2  20      228.59      200.68     17.47 o 
  15   2  20       27.65        3.11     14.21 o 
   1   3  20       48.25       51.85     11.23 o 
   2   3  20       36.46       52.01     16.24 o 
   3   3  20       64.16       78.81     14.42 o 
   4   3  20       36.86       42.09      7.90 o 
   5   3  20        3.48        5.65     24.22 o 
   6   3  20       45.19       69.17     14.09 o 
   7   3  20       53.92       58.25      8.94 o 
   8   3  20      370.99      439.97     30.98 o 
   9   3  20       85.14       85.36     21.78 o 
  10   3  20      182.04      200.43     10.78 o 
  11   3  20        1.65       -6.60      6.60 o 
  12   3  20      220.04      212.15     12.81 o 
  13   3  20       58.05       45.82      8.19 o 
  14   3  20       24.06       21.20     21.03 o 
   0   4  20        7.16        0.30     12.09 o 
   1   4  20        0.50       -0.92      8.04 o 
   2   4  20       56.56       76.95      9.36 o 
   3   4  20        1.28        2.31      7.66 o 
   4   4  20       65.00       73.78      9.10 o 
   5   4  20      123.07      125.73      8.28 o 
   6   4  20        3.62       10.27      8.32 o 
   7   4  20       23.15       16.96      6.76 o 
   8   4  20      109.00      117.73     10.92 o 
   9   4  20       66.50       74.26      8.29 o 
  10   4  20       65.80       87.74     10.08 o 
  11   4  20        0.68       -7.02      7.04 o 
  12   4  20      215.30      201.57     39.58 o 
  13   4  20        1.01       17.95     21.84 o 
   1   5  20      127.65      169.05     11.75 o 
   2   5  20      172.26      209.08     13.22 o 
   3   5  20       12.12       10.55      9.17 o 
   4   5  20      167.95      197.86     12.65 o 
   5   5  20       11.39       11.05      6.73 o 
   6   5  20      625.35      690.73     19.88 o 
   7   5  20       89.10      106.93     10.58 o 
   8   5  20       66.66       74.32      8.07 o 
   9   5  20       62.28       83.99      8.20 o 
  10   5  20        2.24        8.69      8.54 o 
  11   5  20      180.11      196.22     35.33 o 
  12   5  20       28.70       18.85     15.62 o 
  13   5  20        3.41       20.07     15.80 o 
   0   6  20      201.93      243.40     18.88 o 
   1   6  20       24.59       34.69     20.10 o 
   2   6  20        0.12       -3.28      8.52 o 
   3   6  20        6.85      -10.18     10.18 o 
   4   6  20        4.85        5.46      8.74 o 
   5   6  20      245.73      292.13     14.21 o 
   6   6  20      341.51      357.86     13.66 o 
   7   6  20       24.81       23.68      7.54 o 
   8   6  20       20.21       26.40      8.60 o 
   9   6  20       49.31       68.92     15.57 o 
  10   6  20        8.82       -0.70      8.39 o 
  11   6  20        4.92        9.90     15.59 o 
   1   7  20        0.00       -2.37      8.84 o 
   2   7  20        0.13       -0.75     11.62 o 
   3   7  20       29.58       26.50      9.54 o 
   4   7  20      124.60      102.28     11.50 o 
   5   7  20        7.00       10.11     10.95 o 
   6   7  20        9.92       15.72      7.57 o 
   7   7  20      323.86      360.53     25.43 o 
   8   7  20       28.54       34.46     11.23 o 
   9   7  20        8.50      -12.80     14.36 o 
   0   8  20       58.53       54.54     15.59 o 
   1   8  20      116.62      102.74     20.01 o 
   2   8  20       24.54      -11.64     11.64 o 
   3   8  20       25.10        1.93     14.23 o 
   4   8  20       89.12       89.84     16.39 o 
   6   8  20        2.04      -21.66     21.66 o 
   7   8  20       68.58       58.46     24.32 o 
   1   1  21      101.77       99.38     21.93 o 
   2   1  21      138.01      156.21     32.88 o 
   3   1  21      200.76      231.33     13.00 o 
   4   1  21        6.79        3.28      8.42 o 
   5   1  21       16.18       18.72      9.09 o 
   6   1  21       25.13       27.34      9.31 o 
   7   1  21        5.22       22.56      8.17 o 
   8   1  21        4.99        0.11      8.04 o 
   9   1  21        0.79       -6.73      9.29 o 
  10   1  21        2.25        4.45      7.48 o 
  11   1  21       41.54       39.63      9.21 o 
  12   1  21       42.88       17.58      8.69 o 
  13   1  21       27.33       19.74     15.53 o 
  14   1  21        0.34      -14.92     33.46 o 
   0   2  21        8.05       22.47     12.95 o 
   1   2  21       33.60       42.69      8.91 o 
   2   2  21       25.57       52.32     10.63 o 
   3   2  21      222.20      249.72     12.14 o 
   4   2  21       24.43        9.91     13.42 o 
   5   2  21       18.67       26.31      9.15 o 
   6   2  21       52.04       70.13     19.73 o 
   7   2  21       12.56        4.51     15.42 o 
   8   2  21        0.31       -4.29     15.41 o 
   9   2  21       13.69       20.53      7.99 o 
  10   2  21      179.54      184.00     10.59 o 
  11   2  21      281.97      241.47     12.39 o 
  12   2  21        7.16       28.99     12.67 o 
  13   2  21        8.97       -6.28     15.26 o 
   1   3  21        9.43        7.48      9.52 o 
   2   3  21      355.06      376.97     14.63 o 
   3   3  21      168.71      181.45     12.65 o 
   4   3  21      123.84      140.27     11.69 o 
   5   3  21      330.93      352.64     17.83 o 
   6   3  21      104.05       97.99     12.01 o 
   7   3  21        2.90       12.51      9.18 o 
   8   3  21       49.32       53.87     10.69 o 
   9   3  21       30.24       47.70      8.11 o 
  10   3  21       69.45       60.93     16.81 o 
  11   3  21       93.81       79.15      9.68 o 
  13   3  21        9.60        7.18     14.36 o 
   0   4  21      198.09      205.59     16.87 o 
   1   4  21      297.54      331.18     21.39 o 
   2   4  21       22.46       39.99     20.39 o 
   3   4  21        1.28       16.30      8.14 o 
   4   4  21       78.73       92.80     13.34 o 
   5   4  21      386.97      412.63     17.00 o 
   6   4  21      154.02      165.39     12.27 o 
   7   4  21      225.02      253.60     29.71 o 
   8   4  21       32.45       39.34      7.72 o 
   9   4  21       58.51       55.99      8.77 o 
  10   4  21       21.58       18.23      8.31 o 
  11   4  21       82.39       58.70     16.69 o 
  12   4  21       64.64       50.77     22.92 o 
   1   5  21      206.11      236.05     13.24 o 
   2   5  21       13.17        2.85      9.12 o 
   3   5  21      147.30      163.40     13.09 o 
   4   5  21      120.09      177.51     13.23 o 
   5   5  21      112.72      141.54     29.87 o 
   6   5  21        9.06        1.28     10.58 o 
   7   5  21       33.58       43.73     10.05 o 
   8   5  21        0.02       10.80      9.21 o 
   9   5  21        1.52       -4.05      7.39 o 
  10   5  21      121.66      119.13     25.31 o 
   0   6  21       81.24       83.71     19.30 o 
   1   6  21       54.77       79.09     14.46 o 
   2   6  21       63.99       73.04     11.24 o 
   3   6  21       34.52       39.25     11.92 o 
   4   6  21       35.85       47.66      9.80 o 
   5   6  21       34.20       14.83     16.50 o 
   6   6  21        7.60        3.62      9.53 o 
   7   6  21       31.52       16.15      9.80 o 
   9   6  21      107.57       72.70     24.47 o 
   1   7  21       34.61       12.64      9.18 o 
   2   7  21       25.76        3.75     27.22 o 
   3   7  21      280.04      268.94     27.40 o 
   4   7  21      146.94      140.67     14.50 o 
   0   0  22      374.20      439.45     32.64 o 
   1   0  22      259.99      322.32     19.86 o 
   2   0  22      549.36      583.85     27.58 o 
   3   0  22       30.69       35.60     15.89 o 
   4   0  22      443.72      491.68     24.53 o 
   5   0  22        4.04        2.12     13.82 o 
   6   0  22      134.74      187.19     16.57 o 
   7   0  22      582.21      616.91     30.07 o 
   8   0  22       88.59       76.29     16.01 o 
   9   0  22        3.94       -1.77     11.28 o 
  10   0  22       62.12       90.17     15.77 o 
   1   1  22        0.06       -2.34     12.39 o 
   2   1  22      374.00      438.06     16.49 o 
   3   1  22        5.01       -0.89     11.80 o 
   4   1  22        8.09       17.28     13.61 o 
   5   1  22      118.82      134.88     17.64 o 
   6   1  22        0.09        4.90      9.29 o 
   7   1  22        0.39        9.73     13.43 o 
   8   1  22      159.08      190.11     12.55 o 
   9   1  22       19.38        6.69      9.63 o 
  10   1  22        1.80       -0.58      8.27 o 
   0   2  22       11.66        3.62     15.92 o 
   1   2  22      254.50      257.98     14.31 o 
   2   2  22       11.30       17.14      8.76 o 
   3   2  22       41.14       33.81     10.05 o 
   4   2  22      113.32      132.08     11.80 o 
   5   2  22      108.05      118.49     16.18 o 
   6   2  22       67.54       87.82     40.90 o 
   7   2  22      159.46      149.19     12.20 o 
   8   2  22       22.30       39.73     30.81 o 
   9   2  22        5.48       29.63     21.67 o 
  10   2  22        6.85        9.06      9.52 o 
   1   3  22       38.70       45.24      9.64 o 
   2   3  22       67.57       93.65     12.15 o 
   3   3  22        2.11       -7.61      9.81 o 
   4   3  22       19.48       29.70      8.99 o 
   5   3  22       16.49       18.83     10.27 o 
   6   3  22        9.65       31.96     10.55 o 
   7   3  22      133.39      157.37     17.67 o 
   8   3  22        3.17       16.32      9.42 o 
   9   3  22      147.05      158.18     12.70 o 
   0   4  22      293.87      329.83     23.25 o 
   1   4  22      166.18      244.70     17.80 o 
   2   4  22       97.61      132.11     26.88 o 
   3   4  22       99.10      103.99     30.65 o 
   4   4  22      519.39      604.11     23.45 o 
   5   4  22       29.14       58.24     13.37 o 
   6   4  22        0.04       -8.92      9.37 o 
   7   4  22       32.15       31.08     13.30 o 
   8   4  22      231.00      227.43     13.82 o 
   1   5  22       54.64       55.81     10.37 o 
   2   5  22       55.79       70.20     11.01 o 
   3   5  22       75.07       70.89     11.43 o 
   4   5  22        4.15        4.85     13.30 o 
   5   5  22      477.00      544.23     22.23 o 
   6   5  22       71.10       62.15     33.22 o 
   0   6  22        4.62      -26.33     26.33 o 
   1   6  22        0.42      -19.64     19.64 o 
   2   6  22       34.63      -16.17     18.52 o 
   3   6  22        2.80        3.29     24.26 o 
   1   1  23       31.99       34.20      9.52 o 
   2   1  23        0.19       -2.52      8.88 o 
   3   1  23        4.94       19.19     11.08 o 
   4   1  23       27.70       25.04      8.77 o 
   5   1  23       26.56       50.64     10.80 o 
   6   1  23        4.99        7.86      8.89 o 
   7   1  23       51.66       46.32     13.55 o 
   8   1  23       15.10       -9.33      9.33 o 
   0   2  23        7.68       31.41     14.72 o 
   1   2  23       77.79      104.13     11.50 o 
   2   2  23       30.06       26.60     13.94 o 
   3   2  23        0.16        3.38      9.20 o 
   4   2  23      167.90      165.33     12.10 o 
   5   2  23       24.72       21.06      9.34 o 
   6   2  23        1.54       35.84     11.23 o 
   7   2  23        0.16        8.04     11.67 o 
   1   3  23        5.34      -11.39     11.39 o 
   2   3  23        0.07        3.65     10.26 o 
   3   3  23        0.12      -12.65     29.62 o 
   4   3  23       54.87       40.41     21.48 o 
   5   3  23       11.25        0.74     16.18 o 
   6   3  23      102.18       93.78     15.02 o 
   0   4  23      277.12      330.46     22.65 o 
   1   4  23       54.42       33.33     10.00 o 
   2   4  23      115.26       86.28     38.59 o 
   3   4  23      104.14       88.83     27.82 o 
   4   4  23      536.69      553.34     27.94 o 
   0   0  24      166.12       94.15     30.87 o 
   1   0  24        0.07       13.43     19.42 o 
   2   0  24       27.67       16.81     14.33 o 
   3   0  24      183.76      124.06     15.41 o 
   4   0  24       18.92      -11.97     17.95 o 
   1   1  24        3.19      -11.53     11.53 o 
   2   1  24       49.21       19.30     12.91 o 
   3   1  24       33.10       37.67     16.51 o 
   4   1  24       28.21       -9.40     15.86 o 
   0   2  24       16.82      -20.67     20.67 o 
   1   2  24        0.10      -11.74     11.74 o 
   2   2  24       24.25        0.11     26.64 o 
                                                 
